# Supplementary material for: Genome-Wide Association Study Reveals Genomic Regions Associated with Fusarium Wilt Resistance in Common Bean
Source: Genes (Basel). 2021 May 18;12(5):765. doi: 10.3390/genes12050765 (PMC8157364; doi:10.3390/genes12050765)
Supplement: Supplementary file 1 [file genes-12-00765-s001.zip › Supplementary/Table S2.xlsx]

## Sheet: Table S2
Table S2: Bayesian Information Criterion (BIC) test , larger is better according to Schwarz, (1978)
Number of PCs	DSI IAC18001	AUDPC IAC18001	DSI UFV01	AUDPC UFV01
0	-355579	-568258	-410463	-709377
1	-357973	-570725	-412635	-711652
2	-360522	-573424	-415170	-714259
3	-363223	-576117	-417476	-716251
4	-365342	-578084	-419801	-717688
5	-366291	-578012	-422578	-719014
