# Supplementary material for: Genome-Wide Association Study Reveals Genomic Regions Associated with Fusarium Wilt Resistance in Common Bean
Source: Genes (Basel). 2021 May 18;12(5):765. doi: 10.3390/genes12050765 (PMC8157364; doi:10.3390/genes12050765)
Supplement: Supplementary file 1 [file genes-12-00765-s001.zip › Supplementary/Table S3.xlsx]

## Sheet: Table S3
Table S3. Gene annotation for the significant SNPs from GWAS in MDP genotypes for the UFV01 strain (https://phytozome.jgi.doe.gov/pz/portal.html)
Trait	marker	Pv	Genomic interval LD (Mb) (r2≥ 0,2)	Position	V2.1 Gene Name	Start Mb	End Mb	Disct	Ori	GO	Best-hit-arabi-name	arabi-symbol	Description
AUDPC	ss715645397	Chr05	0.036	38267303	Phvul.005G152200	38249707	38252268	0.015035	-		AT1G05894.1		No annotated domains
				38267303	Phvul.005G152300	38256260	38260069	0.007234	-		AT2G43320.2		S-adenosyl-L-methionine-dependent methyltransferases superfamily protein
				38267303	Phvul.005G152400	38260732	38264141	0.003162	-	GO:0018342,GO:0008318	AT3G59380.1	ATFTA,FTA,PFT/PGGT-IALPHA,PLP	farnesyltransferase A
				38267303	Phvul.005G152500	38266153	38270249	0		GO:0006284	AT1G05900.2	ATNTH2,NTH2	endonuclease III 2
				38267303	Phvul.005G152600	38271606	38281649	0.004303	+		AT1G05960.1		ARM repeat superfamily protein
				38267303	Phvul.005G152700	38283472	38284944	0.016169	+		AT2G43310.1		Ribosomal L18p/L5e family protein
				38267303	Phvul.005G152800	38285985	38290352	0.018682	+	GO:0006355	AT3G07500.1		Far-red impaired responsive (FAR1) family protein
	ss7156480961	Chr11	0.464	51500684	Phvul.011G200000	51499191	51506369	0		GO:0008168,GO:0006412,GO:0005507	AT1G64600.1		methyltransferases;copper ion binding
				51500684	Phvul.011G200100	51511658	51512432	0.010974	+		AT5G06990.1		Protein of unknown function, DUF617
				51500684	Phvul.011G200200	51520377	51524141	0.019693	+		AT3G12320.1		No annotated domains
				51500684	Phvul.011G200300	51535943	51539825	0.035259	+	GO:0043531	AT3G14470.1		NB-ARC domain-containing disease resistance protein
				51500684	Phvul.011G200400	51540760	51544186	0.040076	+	GO:0006468,GO:0004672	AT1G66910.1		Protein kinase superfamily protein
				51500684	Phvul.011G200500	51547345	51548375	0.046661	+	GO:0008146	AT5G07010.1	ATST2A,ST2A	sulfotransferase 2A
				51500684	Phvul.011G200600	51551458	51552505	0.050774	+		AT5G07010.1	ATST2A,ST2A	sulfotransferase 2A
				51500684	Phvul.011G200700	51566341	51569066	0.065657	+	GO:0005975,GO:0004553	AT2G44480.1	BGLU17	beta glucosidase 17
				51500684	Phvul.011G200800	51569594	51574032	0.06891	+	GO:0043531	AT3G14460.1		LRR and NB-ARC domains-containing disease resistance protein
				51500684	Phvul.011G200820	51603469	51607198	0.102785	+	GO:0043531	AT3G14470.1		NB-ARC domain-containing disease resistance protein
				51500684	Phvul.011G200840	51609208	51618344	0.108524	+	GO:0043531	AT3G14460.1		LRR and NB-ARC domains-containing disease resistance protein
				51500684	Phvul.011G200860	51611989	51612571	0.111305	+		AT3G14470.1		NB-ARC domain-containing disease resistance protein
				51500684	Phvul.011G200880	51622220	51627939	0.121536	+	GO:0043531	AT3G14460.1		LRR and NB-ARC domains-containing disease resistance protein
				51500684	Phvul.011G200900	51641727	51645663	0.141043	+	GO:0043531	AT3G14470.1		NB-ARC domain-containing disease resistance protein
				51500684	Phvul.011G201000	51651212	51654723	0.150528	+	GO:0043531	AT3G14460.1		LRR and NB-ARC domains-containing disease resistance protein
				51500684	Phvul.011G201101	51659477	51660497	0.158793	+	GO:0043531	AT3G14470.1		NB-ARC domain-containing disease resistance protein
				51500684	Phvul.011G201200	51664416	51672447	0.163732	+	GO:0051726,GO:0005634,GO:0006357,GO:0007049,GO:0006351	AT3G12280.2	ATRBR1,RB,RB1,RBR,RBR1	retinoblastoma-related 1
				51500684	Phvul.011G201300	51675342	51693008	0.174658	+	GO:0006351,GO:0003899,GO:0003677,GO:0005634,GO:0032549	AT1G29940.1	NRPA2	nuclear RNA polymerase A2
				51500684	Phvul.011G201400	51695015	51708844	0.194331	+		AT5G06970.1		Protein of unknown function (DUF810)
				51500684	Phvul.011G201500	51713948	51718415	0.213264	+	GO:0008270	AT3G15140.1		Polynucleotidyl transferase, ribonuclease H-like superfamily protein
				51500684	Phvul.011G201600	51724616	51730352	0.223932	+		AT5G40520.2		No annotated domains
				51500684	Phvul.011G201700	51733141	51737191	0.232457	+		AT5G40520.2		No annotated domains
				51500684	Phvul.011G201800	51740002	51740608	0.239318	+	GO:0005975,GO:0004553	AT2G44480.1	BGLU17	beta glucosidase 17
				51500684	Phvul.011G201900	51742207	51744207	0.241523	+				No annotated domains
				51500684	Phvul.011G202000	51748694	51752673	0.24801	+	GO:0043531	AT3G14470.1		NB-ARC domain-containing disease resistance protein
				51500684	Phvul.011G202100	51754938	51759045	0.254254	+	GO:0005975,GO:0004553	AT2G44480.1	BGLU17	beta glucosidase 17
				51500684	Phvul.011G202200	51765140	51769444	0.264456	+	GO:0043531	AT3G14460.1		LRR and NB-ARC domains-containing disease resistance protein
				51500684	Phvul.011G202300	51790067	51793730	0.289383	+	GO:0048544,GO:0006468,GO:0004672	AT4G27290.1		S-locus lectin protein kinase family protein
				51500684	Phvul.011G202366	51795803	51796622	0.295119	+	GO:0043531	AT3G14470.1		NB-ARC domain-containing disease resistance protein
				51500684	Phvul.011G202432	51797958	51798981	0.297274	+		AT3G14470.1		NB-ARC domain-containing disease resistance protein
				51500684	Phvul.011G202500	51812113	51816296	0.311429	+	GO:0005975,GO:0004553	AT2G44480.1	BGLU17	beta glucosidase 17
				51500684	Phvul.011G202601	51841856	51842933	0.341172	+		AT3G14460.1		LRR and NB-ARC domains-containing disease resistance protein
				51500684	Phvul.011G202700	51842853	51844732	0.342169	+				No annotated domains
				51500684	Phvul.011G202750	51843211	51844162	0.342527	+		AT3G14460.1		LRR and NB-ARC domains-containing disease resistance protein
				51500684	Phvul.011G202800	51844828	51845587	0.344144	+	GO:0007165,GO:0005515	AT1G72860.1		Disease resistance protein (TIR-NBS-LRR class) family
				51500684	Phvul.011G202900	51848082	51852564	0.347398	+	GO:0043531	AT3G14460.1		LRR and NB-ARC domains-containing disease resistance protein
				51500684	Phvul.011G202966	51865431	51869290	0.364747	+	GO:0043531	AT3G14470.1		NB-ARC domain-containing disease resistance protein
				51500684	Phvul.011G203032	51888738	51892610	0.388054	+		AT3G14460.1		LRR and NB-ARC domains-containing disease resistance protein
				51500684	Phvul.011G203100	51893581	51897126	0.392897	+	GO:0043531	AT3G14460.1		LRR and NB-ARC domains-containing disease resistance protein
				51500684	Phvul.011G203200	51898837	51902923	0.398153	+	GO:0006457,GO:0003755,GO:0000413	AT2G38730.1		Cyclophilin-like peptidyl-prolyl cis-trans isomerase family protein
				51500684	Phvul.011G203300	51903700	51906200	0.403016	+		AT3G12260.1		LYR family of Fe/S cluster biogenesis protein
				51500684	Phvul.011G203400	51907497	51917127	0.406813	+	GO:0043565,GO:0006355,GO:0003700,GO:0006351	AT3G12250.2	BZIP45,TGA6	TGACG motif-binding factor 6
				51500684	Phvul.011G203450	51935529	51935883	0.434845	+		AT3G56710.1	SIB1	sigma factor binding protein 1
				51500684	Phvul.011G203500	51954429	51958510	0.453745	+	GO:0006412	AT3G01800.1		Ribosome recycling factor
Disease Severity Index	ss715648884	Pv03	0.252	49467577	Phvul.003G255600	49468411	49474735	0.000834	+	GO:0003723,GO:0005525	AT5G66470.1		RNA binding;GTP binding
				49467577	Phvul.003G255700	49486740	49487418	0.019163	+		AT5G66440.1		Protein of unknown function
				49467577	Phvul.003G255801	49509885	49511742	0.042308	+	GO:0008168	AT1G19640.1	JMT	jasmonic acid carboxyl methyltransferase
				49467577	Phvul.003G255900	49533592	49535597	0.066015	+	GO:0008168	AT5G04380.1		S-adenosyl-L-methionine-dependent methyltransferases superfamily protein
				49467577	Phvul.003G256000	49555691	49558147	0.088114	+	GO:0008168	AT3G11480.1	ATBSMT1,BSMT1	S-adenosyl-L-methionine-dependent methyltransferases superfamily protein
				49467577	Phvul.003G256100	49565968	49567868	0.098391	+	GO:0008168	AT3G11480.1	ATBSMT1,BSMT1	S-adenosyl-L-methionine-dependent methyltransferases superfamily protein
				49467577	Phvul.003G256200	49570411	49572059	0.102834	+		AT5G66420.2		No annotated domains
				49467577	Phvul.003G256300	49581232	49583149	0.113655	+	GO:0008168	AT3G11480.1	ATBSMT1,BSMT1	S-adenosyl-L-methionine-dependent methyltransferases superfamily protein
				49467577	Phvul.003G256400	49590572	49597577	0.122995	+		AT5G66420.2		No annotated domains
				49467577	Phvul.003G256500	49597778	49602086	0.130201	+	GO:0055114,GO:0020037,GO:0016705,GO:0005506	AT1G19630.1	CYP722A1	cytochrome P450, family 722, subfamily A, polypeptide 1
				49467577	Phvul.003G256600	49611592	49614253	0.144015	+	GO:0005524	AT3G50930.1	BCS1	cytochrome BC1 synthesis
				49467577	Phvul.003G256666	49616732	49617823	0.149155	+		ATCG00170.1		DNA-directed RNA polymerase family protein
				49467577	Phvul.003G256732	49619977	49620379	0.1524	+	GO:0006412,GO:0005840,GO:0005622,GO:0003735,GO:0015935	ATCG00160.1		ribosomal protein S2
				49467577	Phvul.003G256800	49620470	49621370	0.152893	+	GO:0015986,GO:0015078	ATCG00150.1		ATPase, F0 complex, subunit A protein
				49467577	Phvul.003G256900	49622357	49625980	0.15478	+	GO:0045454	AT5G66410.1	PLP3b	phosducin-like protein 3 homolog
				49467577	Phvul.003G257000	49627988	49632253	0.160411	+		AT4G36490.1	ATSFH12,SFH12	SEC14-like 12
				49467577	Phvul.003G257100	49635242	49639465	0.167665	+		AT1G27660.1		basic helix-loop-helix (bHLH) DNA-binding superfamily protein
				49467577	Phvul.003G257166	49650950	49653123	0.183373	+		AT3G26750.1		No annotated domains
				49467577	Phvul.003G257232	49653145	49655043	0.185568	+		AT3G26750.1		No annotated domains
				49467577	Phvul.003G257300	49657159	49666002	0.189582	+		AT4G36440.1		No annotated domains
				49467577	Phvul.003G257400	49670238	49672234	0.202661	+	GO:0055114,GO:0020037,GO:0006979,GO:0004601	AT5G66390.1		Peroxidase superfamily protein
				49467577	Phvul.003G257500	49673138	49676621	0.205561	+	GO:0006412,GO:0003735	AT4G36420.1		Ribosomal protein L12 family protein
				49467577	Phvul.003G257600	49679018	49686063	0.211441	+		AT5G66380.1	ATFOLT1,FOLT1	folate transporter 1
				49467577	Phvul.003G257700	49687161	49689649	0.219584	+		AT5G17280.1		No annotated domains
				49467577	Phvul.003G257800	49692232	49701152	0.224655	+		AT5G66380.1	ATFOLT1,FOLT1	folate transporter 1
				49467577	Phvul.003G257900	49701723	49703711	0.234146	+		AT3G51000.1		alpha/beta-Hydrolases superfamily protein
				49467577	Phvul.003G258000	49706348	49710059	0.238771	+	GO:0008168	AT3G51070.1		S-adenosyl-L-methionine-dependent methyltransferases superfamily protein
Pv: Chromosome; Dist: Distance in Million base pairs (Mb) (from marker to gene); Ori: Orientation (- Upstream and +Downstream).
