# Supplementary material for: Genome-Wide Association Study Reveals Genomic Regions Associated with Fusarium Wilt Resistance in Common Bean
Source: Genes (Basel). 2021 May 18;12(5):765. doi: 10.3390/genes12050765 (PMC8157364; doi:10.3390/genes12050765)
Supplement: Supplementary file 1 [file genes-12-00765-s001.zip › Supplementary/Table S4.xlsx]

## Sheet: Table S4
Table S4. Gene annotation for the significant SNPs from GWAS in MDP genotypes for the Fop IAC18001 strain (https://phytozome.jgi.doe.gov/pz/portal.html)
Trait	marker	Pv	Genomic interval LD (Mb) (r2≥ 0,2)	Position	V2.1 Gene Name	Start Mb	End Mb	Disct	Ori	GO	Best-hit-arabi-name	arabi-symbol	Description
AUDPC	ss715648884	Pv03	0.825	50473206	Phvul.003G266400	50469433	50476247	0		GO:0005634	AT3G01160.1
				50473206	Phvul.003G266500	50476349	50480538	0.003143	+	GO:0006508,GO:0004190	AT2G17760.1		Eukaryotic aspartyl protease family protein
				50473206	Phvul.003G266600	50495123	50498573	0.021917	+	GO:0006508,GO:0004190	AT4G35880.1		Eukaryotic aspartyl protease family protein
				50473206	Phvul.003G266700	50499096	50499788	0.02589	+		AT5G16110.1		No annotated domains
				50473206	Phvul.003G266800	50501418	50504595	0.028212	+	GO:0016020	AT4G35870.1		early-responsive to dehydration stress protein (ERD4)
				50473206	Phvul.003G266900	50505230	50512187	0.032024	+	GO:0003824,GO:0006470,GO:0004722	AT3G51370.1		Protein phosphatase 2C family protein
				50473206	Phvul.003G267000	50512789	50515765	0.039583	+	GO:0006468,GO:0005524,GO:0004672	AT1G30570.1	HERK2	hercules receptor kinase 2
				50473206	Phvul.003G267100	50520545	50522687	0.047339	+	GO:0008270,GO:0005515	AT2G17730.1	NIP2	NEP-interacting protein 2
				50473206	Phvul.003G267200	50529441	50534549	0.056235	+	GO:0055114,GO:0016491	AT5G66060.1		2-oxoglutarate (2OG) and Fe(II)-dependent oxygenase superfamily protein
				50473206	Phvul.003G267300	50538152	50538756	0.064946	+		AT5G58900.1		Homeodomain-like transcriptional regulator
				50473206	Phvul.003G267350	50543197	50543704	0.069991	+		AT1G76070.1		No annotated domains
				50473206	Phvul.003G267400	50548311	50550492	0.075105	+	GO:0016020,GO:0015696,GO:0008519,GO:0072488	AT2G38290.1	AMT2,AMT2;1,ATAMT2	ammonium transporter 2
				50473206	Phvul.003G267500	50562147	50563615	0.088941	+	GO:0005515	AT3G51380.1	IQD20	IQ-domain 20
				50473206	Phvul.003G267600	50566634	50568671	0.093428	+		AT2G17695.1		No annotated domains
				50473206	Phvul.003G267700	50575830	50577731	0.102624	+		AT2G17030.1		F-box family protein with a domain of unknown function (DUF295)
				50473206	Phvul.003G267800	50580039	50586269	0.106833	+	GO:0017119	AT5G11980.1		conserved oligomeric Golgi complex component-related / COG complex component-related
				50473206	Phvul.003G267900	50587329	50589861	0.114123	+	GO:0016788	AT1G71691.2		GDSL-like Lipase/Acylhydrolase superfamily protein
				50473206	Phvul.003G268000	50594970	50598369	0.121764	+		AT4G35730.1		Regulator of Vps4 activity in the MVB pathway protein
				50473206	Phvul.003G268100	50605520	50606435	0.132314	+		AT4G35660.1		Arabidopsis protein of unknown function (DUF241)
				50473206	Phvul.003G268200	50610268	50611378	0.137062	+		AT4G35690.1		Arabidopsis protein of unknown function (DUF241)
				50473206	Phvul.003G268300	50613464	50614666	0.140258	+		AT4G35690.1		Arabidopsis protein of unknown function (DUF241)
				50473206	Phvul.003G268400	50618527	50619992	0.145321	+		AT4G35720.1		Arabidopsis protein of unknown function (DUF241)
				50473206	Phvul.003G268500	50622399	50623917	0.149193	+	GO:0008061,GO:0016998,GO:0006032,GO:0004568	AT3G12500.1	ATHCHIB,B-CHI,CHI-B,HCHIB,PR-3,PR3	basic chitinase
				50473206	Phvul.003G268600	50650868	50652950	0.177662	+	GO:0016998,GO:0006032,GO:0004568	AT3G12500.1	ATHCHIB,B-CHI,CHI-B,HCHIB,PR-3,PR3	basic chitinase
				50473206	Phvul.003G268700	50657314	50660667	0.184108	+		AT3G51430.1	SSL5,YLS2	Calcium-dependent phosphotriesterase superfamily protein
				50473206	Phvul.003G268800	50660667	50663983	0.187461	+	GO:0008152,GO:0003824	AT2G17650.1		AMP-dependent synthetase and ligase family protein
				50473206	Phvul.003G268900	50667736	50671568	0.19453	+	GO:0055114,GO:0016616,GO:0051287,GO:0000287	AT4G35260.1	IDH-I,IDH1	isocitrate dehydrogenase 1
				50473206	Phvul.003G269000	50675025	50678273	0.201819	+	GO:0009001,GO:0006535,GO:0005737	AT4G35640.1	ATSERAT3;2,SERAT3;2	serine acetyltransferase 3;2
				50473206	Phvul.003G269100	50679409	50680699	0.206203	+		AT4G35630.1	PSAT	phosphoserine aminotransferase
				50473206	Phvul.003G269200	50682730	50686033	0.209524	+	GO:0007165,GO:0005515,GO:0043531	AT5G17680.1		disease resistance protein (TIR-NBS-LRR class), putative
				50473206	Phvul.003G269300	50688847	50696463	0.215641	+	GO:0005515	AT2G17200.1	DSK2	ubiquitin family protein
				50473206	Phvul.003G269400	50700079	50716071	0.226873	+	GO:0042578,GO:0052866	AT3G51460.1	RHD4	Phosphoinositide phosphatase family protein
				50473206	Phvul.003G269500	50717197	50717755	0.243991	+		AT1G64160.1		Disease resistance-responsive (dirigent-like protein) family protein
				50473206	Phvul.003G269600	50720259	50724764	0.247053	+	GO:0016765	AT2G17570.1		Undecaprenyl pyrophosphate synthetase family protein
				50473206	Phvul.003G269700	50726452	50731046	0.253246	+	GO:0006468,GO:0004672	AT2G17220.2		Protein kinase superfamily protein
				50473206	Phvul.003G269800	50736692	50738996	0.263486	+		AT5G66010.1		RNA-binding (RRM/RBD/RNP motifs) family protein
				50473206	Phvul.003G269900	50740568	50752595	0.267362	+	GO:0071816	AT4G16444.1		Protein of unknown function
				50473206	Phvul.003G270000	50757952	50759615	0.284746	+		AT1G20693.2	HMG BETA 1,HMGB2,NFD02,NFD2	high mobility group B2
				50473206	Phvul.003G270100	50759968	50769803	0.286762	+		AT4G35560.1		Transducin/WD40 repeat-like superfamily protein
				50473206	Phvul.003G270200	50774337	50779552	0.301131	+		AT2G17550.1		Protein of unknown function
				50473206	Phvul.003G270300	50788010	50790285	0.314804	+		AT4G35510.1		Protein of unknown function
				50473206	Phvul.003G270400	50795889	50797467	0.322683	+		AT2G42005.1		Transmembrane amino acid transporter family protein
				50473206	Phvul.003G270500	50801501	50806150	0.328295	+	GO:0006468,GO:0005524,GO:0004672	AT4G35500.1		Protein kinase superfamily protein
				50473206	Phvul.003G270600	50808494	50812065	0.335288	+	GO:0016020,GO:0004970	AT1G42540.1	ATGLR3.3,GLR3.3	glutamate receptor 3.3
				50473206	Phvul.003G270700	50811777	50811990	0.338571	+				Protein of unknown function
				50473206	Phvul.003G270800	50820686	50823695	0.34748	+	GO:0016020,GO:0004970	AT1G42540.1	ATGLR3.3,GLR3.3	glutamate receptor 3.3
				50473206	Phvul.003G270900	50828531	50833519	0.355325	+	GO:0016020,GO:0004970	AT3G51480.1	ATGLR3.6,GLR3.6	glutamate receptor 3.6
				50473206	Phvul.003G271000	50834080	50841491	0.360874	+	GO:0006468,GO:0004672,GO:0006397,GO:0004540	AT2G17520.1	ATIRE1-2,IRE1-2,IRE1A	Endoribonuclease/protein kinase IRE1-like
				50473206	Phvul.003G271100	50844777	50845005	0.371571	+				Protein of unknown function
				50473206	Phvul.003G271200	50849867	50853611	0.376661	+	GO:0055085,GO:0016021	AT5G65980.1		Auxin efflux carrier family protein
				50473206	Phvul.003G271300	50876281	50882326	0.403075	+	GO:0016021,GO:0006952	AT2G17480.1	ATMLO8,MLO8	Seven transmembrane MLO family protein
				50473206	Phvul.003G271400	50904021	50904843	0.430815	+	GO:0008270,GO:0005515	AT1G20823.1		RING/U-box superfamily protein
				50473206	Phvul.003G271500	50909728	50912844	0.436522	+	GO:0055085,GO:0016021,GO:0022857	AT3G51490.2	TMT3	tonoplast monosaccharide transporter3
				50473206	Phvul.003G271600	50915764	50923000	0.442558	+		AT5G65950.1		Protein of unknown function
				50473206	Phvul.003G271700	50936693	50937745	0.463487	+				Protein of unknown function
				50473206	Phvul.003G271800	50950199	50954070	0.476993	+	GO:0055114,GO:0050662,GO:0015936,GO:0004420	AT1G76490.1	HMG1,HMGR1	hydroxy methylglutaryl CoA reductase 1
				50473206	Phvul.003G271900	50956248	50959139	0.483042	+	GO:0055114,GO:0016491	AT2G17420.1	ATNTRA,NTR2,NTRA	NADPH-dependent thioredoxin reductase A
				50473206	Phvul.003G272000	50963099	50963745	0.489893	+				Protein of unknown function
				50473206	Phvul.003G272100	50967785	50974522	0.494579	+	GO:0016787	AT5G63870.1	ATPP7,PP7	serine/threonine phosphatase 7
				50473206	Phvul.003G272200	50976749	50985078	0.503543	+	GO:0003677	AT2G17410.1		ARID/BRIGHT DNA-binding domain-containing protein
				50473206	Phvul.003G272300	50994708	50998472	0.521502	+	GO:0055085,GO:0016021	AT1G76520.2		Auxin efflux carrier family protein
				50473206	Phvul.003G272400	51002229	51004820	0.529023	+		AT1G13410.1		Tetratricopeptide repeat (TPR)-like superfamily protein
				50473206	Phvul.003G272500	51005170	51009138	0.531964	+	GO:0016747	AT3G51520.1		diacylglycerol acyltransferase family
				50473206	Phvul.003G272600	51014645	51018822	0.541439	+	GO:0016747	AT3G51520.1		diacylglycerol acyltransferase family
				50473206	Phvul.003G272700	51022430	51022847	0.549224	+		AT1G76750.1		Protein of unknown function (DUF1278)
				50473206	Phvul.003G272800	51023883	51027938	0.550677	+		AT1G32120.1		Protein of unknown function
				50473206	Phvul.003G272900	51029403	51031731	0.556197	+	GO:0050662,GO:0003824	AT1G32100.1	ATPRR1,PRR1	pinoresinol reductase 1
				50473206	Phvul.003G273000	51031819	51036758	0.558613	+		AT1G80480.1	PTAC17	plastid transcriptionally active 17
				50473206	Phvul.003G273100	51039324	51049764	0.566118	+	GO:0003682	AT4G19020.1	CMT2	chromomethylase 2
				50473206	Phvul.003G273200	51054999	51058147	0.581793	+				Protein of unknown function
				50473206	Phvul.003G273300	51060869	51063260	0.587663	+		AT1G64230.2	UBC28	ubiquitin-conjugating enzyme 28
				50473206	Phvul.003G273400	51072515	51076947	0.599309	+		AT1G55690.3		Sec14p-like phosphatidylinositol transfer family protein
				50473206	Phvul.003G273500	51079898	51087971	0.606692	+	GO:0003676	AT3G54230.2	SUA	suppressor of abi3-5
				50473206	Phvul.003G273600	51095115	51097124	0.621909	+		AT2G26940.1		C2H2-type zinc finger family protein
				50473206	Phvul.003G273700	51102472	51109779	0.629266	+	GO:0006468,GO:0004672	AT1G79620.1		Leucine-rich repeat protein kinase family protein
				50473206	Phvul.003G273800	51111394	51116835	0.638188	+		AT5G47860.1		Protein of unknown function (DUF1350)
				50473206	Phvul.003G273900	51118437	51125835	0.645231	+	GO:0043565,GO:0006355,GO:0003700	AT2G35530.1	AtbZIP16,bZIP16	basic region/leucine zipper transcription factor 16
				50473206	Phvul.003G274000	51129370	51135715	0.656164	+		AT1G32080.1		membrane protein, putative
				50473206	Phvul.003G274100	51137943	51141464	0.664737	+		AT2G26570.1		Plant protein of unknown function (DUF827)
				50473206	Phvul.003G274200	51143875	51146424	0.670669	+		AT5G11680.1		No annotated domains
				50473206	Phvul.003G274300	51149280	51158207	0.676074	+	GO:0005515	AT2G34900.1	GTE01,GTE1,IMB1	Transcription factor GTE6
				50473206	Phvul.003G274400	51159592	51162542	0.686386	+		AT4G20300.2		Protein of unknown function (DUF1639)
				50473206	Phvul.003G274500	51164597	51181990	0.691391	+	GO:0034314,GO:0030833,GO:0015629,GO:0005885	AT1G30825.1	ARPC2A,DIS2	Arp2/3 complex, 34 kD subunit p34-Arc
				50473206	Phvul.003G274600	51183879	51190481	0.710673	+	GO:0006508,GO:0004222,GO:0016020	AT4G20310.2		Peptidase M50 family protein
				50473206	Phvul.003G274700	51220951	51225960	0.747745	+	GO:0016787,GO:0006541,GO:0006221,GO:0003883	AT1G30820.1		CTP synthase family protein
				50473206	Phvul.003G274800	51229283	51246559	0.756077	+	GO:0006468,GO:0004672	AT5G58140.1	NPL1,PHOT2	phototropin 2
				50473206	Phvul.003G274900	51250904	51258420	0.777698	+	GO:0005515	AT5G56180.1	ARP8,ATARP8	actin-related protein 8
				50473206	Phvul.003G275000	51261492	51264783	0.788286	+		AT4G26470.1		Calcium-binding EF-hand family protein
				50473206	Phvul.003G275100	51267917	51288621	0.794711	+	GO:0003676,GO:0006396,GO:0003723	AT5G25060.1		RNA recognition motif (RRM)-containing protein
				50473206	Phvul.003G275200	51290219	51293441	0.817013	+		AT5G44670.1		Domain of unknown function (DUF23)
				50473206	Phvul.003G275300	51297080	51298004	0.823874	+		AT4G20190.1		Protein of unknown function
	ss715648681	Pv04	0.136	155465	Phvul.004G001500	24152	28600	0.126865	-	GO:0006414,GO:0005622,GO:0003746	AT4G11120.1		translation elongation factor Ts (EF-Ts), putative
				155465	Phvul.004G001400	30057	31784	0.123681	-	GO:0006412,GO:0005840,GO:0003735,GO:0015934	ATCG00810.1		ribosomal protein L22
				155465	Phvul.004G001300	31965	35533	0.119932	-	GO:0016742,GO:0009058	AT1G66520.1	pde194	formyltransferase, putative
				155465	Phvul.004G001200	36382	37536	0.117929	-	GO:0046872,GO:0030001	AT5G17450.1		Heavy metal transport/detoxification superfamily protein
				155465	Phvul.004G001100	38529	40056	0.115409	-	Phvul.004G001100		AT5G13825.1	No annotated domains
				155465	Phvul.004G001000	41930	44515	0.11095	-	Phvul.004G001000		AT3G12110.1	ACT11
				155465	Phvul.004G000900	45056	47872	0.107593	-		AT1G08580.1		Protein of unknown function
				155465	Phvul.004G000800	50532	54214	0.101251	-	GO:0030955,GO:0006096,GO:0004743,GO:0000287	AT5G08570.1		Pyruvate kinase family protein
				155465	Phvul.004G000700	54885	57927	0.097538	-		AT5G08400.2		Protein of unknown function (DUF3531)
				155465	Phvul.004G000600	58558	69855	0.08561	-	GO:0005515,GO:0051013,GO:0008352,GO:0008017	AT5G08390.1		Transducin/WD40 repeat-like superfamily protein
				155465	Phvul.004G000500	75234	81207	0.074258	-	GO:0016301	AT5G23450.2	ATLCBK1,LCBK1	long-chain base (LCB) kinase 1
				155465	Phvul.004G000400	82812	83637	0.071828	-	GO:0015979,GO:0051539,GO:0016992,GO:0009107	AT5G08410.1	FTRA2	ferredoxin/thioredoxin reductase subunit A (variable subunit) 2
				155465	Phvul.004G000300	87986	94489	0.060976	-	GO:0005515	AT5G36950.1	DegP10	DegP protease 10
				155465	Phvul.004G002800	120015	122105	0.03336	-		AT5G38200.1		Class I glutamine amidotransferase-like superfamily protein
				155465	Phvul.004G002700	126912	127490	0.027975	-		AT3G18280.1		Bifunctional inhibitor/lipid-transfer protein/seed storage 2S albumin superfamily protein
				155465	Phvul.004G002600	129917	130493	0.024972	-		AT3G18280.1		Bifunctional inhibitor/lipid-transfer protein/seed storage 2S albumin superfamily protein
				155465	Phvul.004G002400	135933	136427	0.019038	-		AT4G39250.1	ATRL1,RL1,RSM2	RAD-like 1
				155465	Phvul.004G002300	137299	144476	0.010989	-		AT5G16210.1		HEAT repeat-containing protein
				155465	Phvul.004G002200	144411	147525	0.00794	-		AT1G66840.1		Plant protein of unknown function (DUF827)
				155465	Phvul.004G002100	148026	149085	0.00638	-	GO:0042254,GO:0005622	AT5G13510.1		Ribosomal protein L10 family protein
				155465	Phvul.004G002000	152302	153453	0.002012	-	GO:0005515	AT5G16220.1		Octicosapeptide/Phox/Bem1p family protein
				155465	Phvul.004G001900	154961	158175	0.0		GO:0055085,GO:0016020,GO:0015297,GO:0015238,GO:0006855	AT1G71140.1		MATE efflux family protein
	ss7156461691	Pv05	0.694	1990853	Phvul.005G016100	1406274	1423210	0.567643	-	GO:0043142,GO:0033567,GO:0017108	AT1G08840.2	emb2411	DNA replication helicase, putative
				1990853	Phvul.005G016200	1427171	1429815	0.561038	-		AT2G44580.1		zinc ion binding
				1990853	Phvul.005G016300	1434006	1435335	0.555518	-	GO:0009790	AT1G32560.1		Late embryogenesis abundant protein, group 1 protein
				1990853	Phvul.005G016400	1440818	1442176	0.548677	-	GO:0016787,GO:0008152	AT1G68620.1		alpha/beta-Hydrolases superfamily protein
				1990853	Phvul.005G016500	1443970	1449481	0.541372	-	GO:0007165,GO:0005515,GO:0043531	AT5G17680.1		disease resistance protein (TIR-NBS-LRR class), putative
				1990853	Phvul.005G016600	1451752	1456371	0.534482	-		AT2G32910.1		DCD (Development and Cell Death) domain protein
				1990853	Phvul.005G016700	1457826	1461531	0.529322	-	GO:0006412,GO:0005840,GO:0005622,GO:0003735	AT1G08845.2		Ribosomal L18p/L5e family protein
				1990853	Phvul.005G016800	1463126	1467372	0.523481	-	GO:0015934,GO:0006412,GO:0003735	AT5G64670.1		Ribosomal protein L18e/L15 superfamily protein
				1990853	Phvul.005G016850	1472061	1472724	0.518129	-	GO:0008270,GO:0005515	AT5G07040.1		RING/U-box superfamily protein
				1990853	Phvul.005G016900	1473408	1473633	0.51722	-	GO:0009507,GO:0005524	ATCG00860.1		Chloroplast Ycf2;ATPase, AAA type, core
				1990853	Phvul.005G017000	1475069	1480689	0.510164	-		AT1G74320.1		Protein kinase superfamily protein
				1990853	Phvul.005G017100	1493991	1494966	0.495887	-		AT4G28230.1		No annotated domains
				1990853	Phvul.005G017200	1496684	1497622	0.493231	-		AT5G58890.1	AGL82	AGAMOUS-like 82
				1990853	Phvul.005G017300	1504458	1505193	0.48566	-				No annotated domains
				1990853	Phvul.005G017400	1507968	1508599	0.482254	-				No annotated domains
				1990853	Phvul.005G017500	1512268	1512675	0.478178	-				No annotated domains
				1990853	Phvul.005G017600	1518093	1518494	0.472359	-				No annotated domains
				1990853	Phvul.005G017700	1524908	1525311	0.465542	-				No annotated domains
				1990853	Phvul.005G017800	1529238	1529627	0.461226	-				No annotated domains
				1990853	Phvul.005G017900	1542468	1543448	0.447405	-				No annotated domains
				1990853	Phvul.005G018000	1548435	1549303	0.44155	-				No annotated domains
				1990853	Phvul.005G018100	1554779	1556130	0.434723	-				No annotated domains
				1990853	Phvul.005G018200	1559000	1569732	0.421121	-				No annotated domains
				1990853	Phvul.005G018300	1572466	1575451	0.415402	-		AT5G07020.1		proline-rich family protein
				1990853	Phvul.005G018400	1577668	1580073	0.41078	-		AT3G05570.1		Protein of unknown function
				1990853	Phvul.005G018500	1584201	1585643	0.40521	-		AT4G39250.1	ATRL1,RL1,RSM2	RAD-like 1
				1990853	Phvul.005G018600	1594122	1595785	0.395068	-	GO:0006412,GO:0005840,GO:0003735	AT3G02080.1		Ribosomal protein S19e family protein
				1990853	Phvul.005G018700	1598735	1604421	0.386432	-	GO:0006164,GO:0004643,GO:0003937	AT2G35040.1		AICARFT/IMPCHase bienzyme family protein
				1990853	Phvul.005G018800	1606290	1609818	0.381035	-		AT3G12320.1		No annotated domains
				1990853	Phvul.005G018900	1646676	1648919	0.341934	-				No annotated domains
				1990853	Phvul.005G019000	1649224	1665955	0.324898	-	GO:0008408,GO:0003677,GO:0000166	AT5G63960.1	EMB2780	DNA binding;nucleotide binding;nucleic acid binding;DNA-directed DNA polymerases;DNA-directed DNA polymerases
				1990853	Phvul.005G019100	1671484	1675996	0.314857	-		AT1G80190.1	PSF1	partner of SLD five 1
				1990853	Phvul.005G019201	1681810	1682381	0.308472	-				No annotated domains
				1990853	Phvul.005G019300	1688445	1689240	0.301613	-				No annotated domains
				1990853	Phvul.005G019400	1690913	1691117	0.299736	-				No annotated domains
				1990853	Phvul.005G019501	1694790	1695203	0.29565	-				No annotated domains
				1990853	Phvul.005G019600	1701644	1702126	0.288727	-				No annotated domains
				1990853	Phvul.005G019700	1705275	1705787	0.285066	-				No annotated domains
				1990853	Phvul.005G019800	1717892	1718907	0.271946	-	GO:0006275,GO:0003677,GO:0030337	AT1G07370.1	ATPCNA1,PCNA1	proliferating cellular nuclear antigen 1
				1990853	Phvul.005G019900	1720819	1729543	0.26131	-	GO:0008270,GO:0005515,GO:0046872	AT3G08505.1		zinc finger (CCCH-type/C3HC4-type RING finger) family protein
				1990853	Phvul.005G020000	1733207	1740231	0.250622	-	GO:0008270,GO:0005515	AT3G08505.2		zinc finger (CCCH-type/C3HC4-type RING finger) family protein
				1990853	Phvul.005G020100	1741468	1743488	0.247365	-		AT5G62990.1	emb1692	Ubiquitin carboxyl-terminal hydrolase family protein
				1990853	Phvul.005G020200	1743796	1745863	0.24499	-	GO:0019898,GO:0015979,GO:0009654,GO:0009523,GO:0005509	AT3G63540.1		Mog1/PsbP/DUF1795-like photosystem II reaction center PsbP family protein
				1990853	Phvul.005G020301	1755531	1759079	0.231774	-				No annotated domains
				1990853	Phvul.005G020400	1764817	1767029	0.223824	-		AT1G51220.1	WIP5	WIP domain protein 5
				1990853	Phvul.005G020500	1781390	1787271	0.203582	-		AT2G26840.1		No annotated domains
				1990853	Phvul.005G020600	1789493	1793992	0.196861	-		AT2G26810.2		Putative methyltransferase family protein
				1990853	Phvul.005G020700	1796663	1800219	0.190634	-		AT5G13490.1	AAC2	ADP/ATP carrier 2
				1990853	Phvul.005G020800	1806434	1809832	0.181021	-		AT3G52110.2		No annotated domains
				1990853	Phvul.005G020900	1813239	1813440	0.177413	-		AT3G52105.1		No annotated domains
				1990853	Phvul.005G021000	1825951	1830397	0.160456	-	GO:0046933,GO:0015986	AT5G13450.1	ATP5	delta subunit of Mt ATP synthase
				1990853	Phvul.005G021100	1832629	1833672	0.157181	-	GO:0006310,GO:0006281,GO:0003910	AT1G08130.1	ATLIG1,LIG1	DNA ligase 1
				1990853	Phvul.005G021200	1837700	1840507	0.150346	-	GO:0006310,GO:0006281,GO:0005524,GO:0003910,GO:0003677	AT1G08130.1	ATLIG1,LIG1	DNA ligase 1
				1990853	Phvul.005G021250	1844505	1846174	0.144679	-				No annotated domains
				1990853	Phvul.005G021300	1861332	1862324	0.128529	-	GO:0008017,GO:0007010	AT2G01750.2	ATMAP70-3,MAP70-3	microtubule-associated proteins 70-3
				1990853	Phvul.005G021400	1883870	1884323	0.10653	-				No annotated domains
				1990853	Phvul.005G021500	1888549	1902697	0.088156	-	GO:0003964	AT5G16850.1	ATTERT,TERT	telomerase reverse transcriptase
				1990853	Phvul.005G021601	1908102	1909460	0.081393	-		AT1G70830.5	MLP28	MLP-like protein 28
				1990853	Phvul.005G021700	1914015	1916132	0.074721	-	GO:0009607,GO:0006952	AT1G70880.1		Polyketide cyclase/dehydrase and lipid transport superfamily protein
				1990853	Phvul.005G021800	1921386	1924155	0.066698	-		AT3G08490.1		Protein of unknown function
				1990853	Phvul.005G021900	1953222	1961986	0.028867	-	GO:0055085,GO:0016020,GO:0015297,GO:0015238,GO:0006855	AT3G08040.2	ATFRD3,FRD3,MAN1	MATE efflux family protein
				1990853	Phvul.005G022000	1968271	1972620	0.018233	-	GO:0046872	AT2G41900.1		CCCH-type zinc finger protein with ARM repeat domain
				1990853	Phvul.005G022100	1987003	1994906	0			AT5G05170.1	ATCESA3,ATH-B,CESA3,CEV1,IXR1	Cellulose synthase family protein
	ss715647730	Pv07	0.562	32298702	Phvul.007G198300	32134539	32138869	0.159833	-		AT1G56230.1		Protein of unknown function (DUF1399)
				32298702	Phvul.007G198400	32150881	32152413	0.146289	-	GO:0005515	AT1G09155.1	AtPP2-B15,PP2-B15	phloem protein 2-B15
				32298702	Phvul.007G198500	32155725	32159211	0.139491	-		AT3G05625.1		Tetratricopeptide repeat (TPR)-like superfamily protein
				32298702	Phvul.007G198600	32166944	32176990	0.121712	-	GO:0003824	AT3G16785.1	PLD ZETA 1,PLDP1,PLDZ1,PLDZETA1	phospholipase D P1
				32298702	Phvul.007G198700	32199646	32202909	0.095793	-	GO:0003824,GO:0006470,GO:0004722	AT5G27930.2		Protein phosphatase 2C family protein
				32298702	Phvul.007G198800	32219464	32221480	0.077222	-		AT1G30100.1	ATNCED5,NCED5	nine-cis-epoxycarotenoid dioxygenase 5
				32298702	Phvul.007G198900	32230867	32239431	0.059271	-	GO:0005515	AT5G27030.1	TPR3	TOPLESS-related 3
				32298702	Phvul.007G199000	32249677	32256522	0.04218	-	GO:0005515,GO:0008017,GO:0007018,GO:0005524,GO:0003777,GO:0005871	AT5G27000.1	ATK4,KATD	kinesin 4
				32298702	Phvul.007G199100	32261766	32265150	0.033552	-	GO:0003824,GO:0006470,GO:0004722	AT1G09160.2		Protein phosphatase 2C family protein
				32298702	Phvul.007G199200	32266613	32270164	0.028538	-	GO:0003697,GO:0006260	AT4G11060.1	MTSSB	mitochondrially targeted single-stranded DNA binding protein
				32298702	Phvul.007G199300	32270469	32271381	0.027321	-				No annotated domains
				32298702	Phvul.007G199400	32271733	32274864	0.023838	-		AT2G40650.1		PRP38 family protein
				32298702	Phvul.007G199500	32278046	32282125	0.016577	-	GO:0008270,GO:0005515	AT3G05670.1		RING/U-box protein
				32298702	Phvul.007G199600	32282589	32285226	0.013476	-		AT3G05700.1		Drought-responsive family protein
				32298702	Phvul.007G199700	32288111	32293008	0.005694	-	GO:0005515	AT3G05710.2	ATSYP43,SYP43	syntaxin of plants 43
				32298702	Phvul.007G199800	32295855	32298690	1.2e-05	-		AT5G26940.3		Polynucleotidyl transferase, ribonuclease H-like superfamily protein
				32298702	Phvul.007G199900	32300962	32305833	0.00226	+	GO:0008565,GO:0006606,GO:0005737,GO:0005634,GO:0005515	AT4G16143.2	IMPA-2	importin alpha isoform 2
				32298702	Phvul.007G200000	32307612	32313671	0.00891	+	GO:0008408,GO:0006139,GO:0003676	AT1G56310.1		Polynucleotidyl transferase, ribonuclease H-like superfamily protein
				32298702	Phvul.007G200100	32313897	32314546	0.015195	+		AT3G05725.1		Protein of unknown function (DUF3511)
				32298702	Phvul.007G200200	32315553	32321796	0.016851	+	GO:0005524,GO:0003676	AT3G05740.1	RECQI1	RECQ helicase l1
				32298702	Phvul.007G200300	32328349	32332344	0.029647	+		AT5G26910.1		No annotated domains
				32298702	Phvul.007G200400	32345941	32347590	0.047239	+		AT3G62630.1		Protein of unknown function (DUF1645)
				32298702	Phvul.007G200500	32350427	32352299	0.051725	+		AT1G09190.1		Tetratricopeptide repeat (TPR)-like superfamily protein
				32298702	Phvul.007G200600	32353574	32354675	0.054872	+		AT1G56320.1		No annotated domains
				32298702	Phvul.007G200700	32356144	32357170	0.057442	+	GO:0006950	AT3G62550.1		Adenine nucleotide alpha hydrolases-like superfamily protein
				32298702	Phvul.007G200800	32359618	32362974	0.060916	+	GO:0051082,GO:0006457,GO:0005783,GO:0005509	AT1G56340.2	AtCRT1a,CRT1,CRT1a	calreticulin 1a
				32298702	Phvul.007G200900	32367258	32368652	0.068556	+	GO:0009982,GO:0009451,GO:0003723,GO:0001522	AT1G56345.1		Pseudouridine synthase family protein
				32298702	Phvul.007G201000	32368734	32379835	0.070032	+		AT1G56420.1		No annotated domains
				32298702	Phvul.007G201100	32384697	32387800	0.085995	+		AT2G24100.1		No annotated domains
				32298702	Phvul.007G201200	32390641	32401947	0.091939	+	GO:0005524,GO:0006508,GO:0004176,GO:0030163,GO:0004252	AT5G26860.1	LON1,LON_ARA_ARA	lon protease 1
				32298702	Phvul.007G201300	32406778	32408830	0.108076	+		AT1G56423.1		No annotated domains
				32298702	Phvul.007G201400	32412462	32416692	0.11376	+	GO:0003677,GO:0006355,GO:0005634	AT1G70510.1	ATK1,KNAT2	KNOTTED-like from Arabidopsis thaliana 2
				32298702	Phvul.007G201500	32431665	32440644	0.132963	+		AT5G26850.3		No annotated domains
				32298702	Phvul.007G201600	32443258	32448435	0.144556	+		AT1G56440.1		Tetratricopeptide repeat (TPR)-like superfamily protein
				32298702	Phvul.007G201700	32465850	32469924	0.167148	+	GO:0005515	AT1G74150.1		Galactose oxidase/kelch repeat superfamily protein
				32298702	Phvul.007G201800	32476116	32481223	0.177414	+	GO:0034755,GO:0016021,GO:0005381	AT5G26820.1	ATIREG3,IREG3,MAR1,RTS3	iron-regulated protein 3
				32298702	Phvul.007G201900	32481792	32485342	0.18309	+	GO:0042545,GO:0030599,GO:0005618	AT3G24130.1		Pectin lyase-like superfamily protein
				32298702	Phvul.007G202000	32495429	32498524	0.196727	+	GO:0042545,GO:0030599,GO:0005618	AT2G47280.1		Pectin lyase-like superfamily protein
				32298702	Phvul.007G202100	32507202	32509368	0.2085	+	GO:0003677	AT3G13350.1		HMG (high mobility group) box protein with ARID/BRIGHT DNA-binding domain
				32298702	Phvul.007G202200	32520216	32521175	0.221514	+		AT1G09250.1		basic helix-loop-helix (bHLH) DNA-binding superfamily protein
				32298702	Phvul.007G202300	32536309	32538758	0.237607	+		AT5G26800.1		No annotated domains
				32298702	Phvul.007G202400	32541465	32541859	0.242763	+		AT5G49525.1		No annotated domains
				32298702	Phvul.007G202500	32545437	32548680	0.246735	+		AT5G13000.2	ATGSL12,gsl12	glucan synthase-like 12
				32298702	Phvul.007G202600	32557415	32562830	0.258713	+		AT1G09280.1		Protein of unknown function
				32298702	Phvul.007G202700	32563433	32580790	0.264731	+	GO:0030145,GO:0004177	AT1G09300.1		Metallopeptidase M24 family protein
				32298702	Phvul.007G202800	32585618	32586448	0.286916	+		AT1G09310.1		Protein of unknown function, DUF538
				32298702	Phvul.007G202900	32587684	32590723	0.288982	+		AT1G09320.1		agenet domain-containing protein
				32298702	Phvul.007G203000	32591200	32592114	0.292498	+		AT1G56570.1		Tetratricopeptide repeat (TPR)-like superfamily protein
				32298702	Phvul.007G203100	32592788	32596747	0.294086	+	GO:0033926	AT1G56560.1		Plant neutral invertase family protein
				32298702	Phvul.007G203200	32598121	32600900	0.299419	+		AT1G56590.1	ZIP4	Clathrin adaptor complexes medium subunit family protein
				32298702	Phvul.007G203300	32604505	32608166	0.305803	+	GO:0016021	AT1G09330.1		No annotated domains
				32298702	Phvul.007G203400	32610927	32612577	0.312225	+	GO:0016757	AT1G56600.1	AtGolS2,GolS2	galactinol synthase 2
				32298702	Phvul.007G203500	32617576	32621392	0.318874	+	GO:0016887,GO:0005524	AT5G02270.1	ATNAP9,NAP9	non-intrinsic ABC protein 9
				32298702	Phvul.007G203600	32621895	32625114	0.323193	+		AT1G10630.1	ARFA1F,ATARFA1F	ADP-ribosylation factor A1F
				32298702	Phvul.007G203700	32638348	32639245	0.339646	+				Protein of unknown function
				32298702	Phvul.007G203800	32648782	32652125	0.35008	+		AT1G56700.1		Peptidase C15, pyroglutamyl peptidase I-like
				32298702	Phvul.007G203900	32654933	32659474	0.356231	+	GO:0046872,GO:0008270	AT5G26749.1		C2H2 and C2HC zinc fingers superfamily protein
				32298702	Phvul.007G204000	32660600	32664593	0.361898	+	GO:0006468,GO:0004672	AT5G26751.1	ATSK11,SK 11	shaggy-related kinase 11
				32298702	Phvul.007G204100	32671409	32682772	0.372707	+	GO:0030127,GO:0008270,GO:0006888,GO:0006886	AT3G07100.1	ERMO2,SEC24A	Sec23/Sec24 protein transport family protein
				32298702	Phvul.007G204200	32686409	32687121	0.387707	+				No annotated domains
				32298702	Phvul.007G204300	32693795	32698952	0.395093	+	GO:0006468,GO:0005524,GO:0004672	AT1G56720.1		Protein kinase superfamily protein
Disease Severity Index	ss715649713	Pv01	1015	10289227	Phvul.001G070500	9264739	9282062	1.00717	-		AT1G21610.1		wound-responsive family protein
				10289227	Phvul.001G070600	9291662	9306688	0.982539	-		AT1G77320.1	MEI1	transcription coactivators
				10289227	Phvul.001G070700	9313406	9327707	0.96152	-	GO:0008152,GO:0006741,GO:0003951	AT1G21640.1	ATNADK2,NADK2	NAD kinase 2
				10289227	Phvul.001G070900	9335489	9345049	0.944178	-	GO:0003676	AT4G19610.1		nucleotide binding;nucleic acid binding;RNA binding
				10289227	Phvul.001G071000	9359436	9361049	0.928178	-		AT3G13540.1	ATMYB5,MYB5	myb domain protein 5
				10289227	Phvul.001G071100	9386032	9387972	0.901255	-	GO:0006468,GO:0005524,GO:0004672	AT1G11050.1		Protein kinase superfamily protein
				10289227	Phvul.001G071200	9411996	9413823	0.875404	-	GO:0006468,GO:0005524,GO:0004672	AT1G11050.1		Protein kinase superfamily protein
				10289227	Phvul.001G071300	9428012	9429797	0.85943	-	GO:0006468,GO:0005524,GO:0004672	AT1G11050.1		Protein kinase superfamily protein
				10289227	Phvul.001G071401	9438059	9439221	0.850006	-	GO:0006468,GO:0004672	AT1G11050.1		Protein kinase superfamily protein
				10289227	Phvul.001G071500	9451272	9460051	0.829176	-		AT5G09220.1	AAP2	amino acid permease 2
				10289227	Phvul.001G071600	9491222	9495214	0.794013	-	GO:0005634	AT1G44110.1	CYCA1;1	Cyclin A1;1
				10289227	Phvul.001G071700	9506677	9507157	0.78207	-		AT1G57775.1		Protein of unknown function (DUF784)
				10289227	Phvul.001G071800	9520333	9520711	0.768516	-		AT1G57775.1		Protein of unknown function (DUF784)
				10289227	Phvul.001G071900	9524523	9530384	0.758843	-	GO:0005515	AT1G21700.1	ATSWI3C,CHB4,SWI3C	SWITCH/sucrose nonfermenting 3C
				10289227	Phvul.001G072000	9542156	9547505	0.741722	-	GO:0051603,GO:0005839,GO:0004298	AT1G21720.1	PBC1	proteasome beta subunit C1
				10289227	Phvul.001G072100	9560541	9561312	0.727915	-	GO:0008270,GO:0005515	AT3G47180.1		RING/U-box superfamily protein
				10289227	Phvul.001G072200	9606544	9608261	0.680966	-	GO:0006355,GO:0003677	AT1G01720.1	ANAC002,ATAF1	NAC (No Apical Meristem) domain transcriptional regulator superfamily protein
				10289227	Phvul.001G072300	9629784	9640413	0.648814	-	GO:0005515	AT1G77460.2		Armadillo/beta-catenin-like repeat ; C2 calcium/lipid-binding domain (CaLB) protein
				10289227	Phvul.001G072400	9649484	9669212	0.620015	-	GO:0008017,GO:0007018,GO:0005524,GO:0003777,GO:0005871	AT1G21730.1		P-loop containing nucleoside triphosphate hydrolases superfamily protein
				10289227	Phvul.001G072500	9669013	9672262	0.616965	-	GO:0006508,GO:0004190	AT1G77480.1		Eukaryotic aspartyl protease family protein
				10289227	Phvul.001G072600	9698265	9716878	0.572349	-	GO:0055114,GO:0016491,GO:0008152	AT1G44170.2	ALDH3H1,ALDH4	aldehyde dehydrogenase 3H1
				10289227	Phvul.001G072800	9776477	9778034	0.511193	-	GO:0051861,GO:0046836,GO:0017089,GO:0005737	AT1G21360.1	GLTP2	glycolipid transfer protein 2
				10289227	Phvul.001G072900	9793249	9799521	0.489706	-		AT1G21370.1		No annotated domains
				10289227	Phvul.001G073000	9823983	9830469	0.458758	-		AT1G77220.1		Protein of unknown function (DUF300)
				10289227	Phvul.001G073100	9848318	9851808	0.437419	-	GO:0016757	AT1G77130.1	GUX3,PGSIP2	plant glycogenin-like starch initiation protein 2
				10289227	Phvul.001G073200	9871349	9877175	0.412052	-	GO:0006508,GO:0004185	AT5G42240.1	scpl42	serine carboxypeptidase-like 42
				10289227	Phvul.001G073300	9880650	9881645	0.407582	-		AT1G43790.1	TED6	tracheary element differentiation-related 6
				10289227	Phvul.001G073400	9896731	9897200	0.392027	-				No annotated domains
				10289227	Phvul.001G073501	9909672	9936253	0.352974	-	GO:0006468,GO:0005524,GO:0004672	AT4G28880.1	ckl3	casein kinase I-like 3
				10289227	Phvul.001G073600	9952600	9954012	0.335215	-	GO:0008270,GO:0005515	AT2G20030.1		RING/U-box superfamily protein
				10289227	Phvul.001G073700	9968696	9972551	0.316676	-		AT5G25820.1		Exostosin family protein
				10289227	Phvul.001G073800	10013523	10014819	0.274408	-	GO:0006355,GO:0003700	AT5G11590.1	TINY2	Integrase-type DNA-binding superfamily protein
				10289227	Phvul.001G073900	10034967	10036436	0.252791	-		AT2G44525.1		Protein of unknown function (DUF498/DUF598)
				10289227	Phvul.001G074000	10073891	10096927	0.1923	-		AT4G32910.1		Protein of unknown function
				10289227	Phvul.001G074200	10097383	10102861	0.186366	-		AT5G11580.1		Regulator of chromosome condensation (RCC1) family protein
				10289227	Phvul.001G074300	10141556	10145525	0.143702	-	GO:0055114,GO:0050660,GO:0016491,GO:0016020,GO:0003885	AT5G11540.1		D-arabinono-1,4-lactone oxidase family protein
				10289227	Phvul.001G074400	10161788	10164195	0.125032	-		AT4G27790.1		Calcium-binding EF hand family protein
				10289227	Phvul.001G074500	10189105	10200741	0.088486	-	GO:0008408,GO:0006139,GO:0003676	AT5G24340.1		3\'-5\' exonuclease domain-containing protein
				10289227	Phvul.001G074600	10241429	10244013	0.045214	-		AT5G25940.1		early nodulin-related
				10289227	Phvul.001G074700	10250390	10273322	0.015905	-	GO:0016021,GO:0006810,GO:0005524,GO:0005471	AT5G05310.2		TLC ATP/ADP transporter
	ss715649713	Pv07		10289227	Phvul.001G074800	10285602	10291389	0			AT2G40600.1		appr-1-p processing enzyme family protein
	ss715645508	Pv10	0.451	41966104	Phvul.010G137000	41961473	41965012	0.001092	-		AT4G08520.1		SNARE-like superfamily protein
				41966104	Phvul.010G137100	41967022	41968459	0.000918	+		AT3G13898.1		No annotated domains
				41966104	Phvul.010G137200	41970552	41971943	0.004448	+		AT1G72690.1		No annotated domains
				41966104	Phvul.010G137300	41982674	41985838	0.01657	+		AT5G57010.1		calmodulin-binding family protein
				41966104	Phvul.010G137400	41988263	41991068	0.022159	+	GO:0005515	AT1G72670.1	iqd8	IQ-domain 8
				41966104	Phvul.010G137500	42000179	42001983	0.034075	+		AT3G13890.2	ATMYB26,MS35,MYB26	myb domain protein 26
				41966104	Phvul.010G137600	42007957	42010829	0.041853	+	GO:0006412,GO:0005840,GO:0005622,GO:0003735	AT3G13882.1		Ribosomal protein L34
				41966104	Phvul.010G137700	42011689	42016279	0.045585	+	GO:0016787	AT1G72880.2		Survival protein SurE-like phosphatase/nucleotidase
				41966104	Phvul.010G137800	42017671	42021235	0.051567	+		AT3G13790.1	ATBFRUCT1,ATCWINV1	Glycosyl hydrolases family 32 protein
				41966104	Phvul.010G137900	42023601	42028333	0.057497	+		AT3G13790.1	ATBFRUCT1,ATCWINV1	Glycosyl hydrolases family 32 protein
				41966104	Phvul.010G138000	42036964	42040876	0.07086	+	GO:0005515	AT5G22720.2		F-box/RNI-like superfamily protein
				41966104	Phvul.010G138100	42046676	42051137	0.080572	+		AT3G13800.1		Metallo-hydrolase/oxidoreductase superfamily protein
				41966104	Phvul.010G138200	42059897	42062257	0.093793	+		AT1G55110.1	AtIDD7,IDD7	indeterminate(ID)-domain 7
				41966104	Phvul.010G138300	42068617	42071325	0.102513	+		AT3G13845.1		No annotated domains
				41966104	Phvul.010G138400	42071626	42074324	0.105522	+		AT1G55080.1	MED9	No annotated domains
				41966104	Phvul.010G138500	42076863	42078922	0.110759	+		AT3G13850.1	LBD22	LOB domain-containing protein 22
				41966104	Phvul.010G138600	42092178	42092893	0.126074	+				No annotated domains
				41966104	Phvul.010G138700	42095133	42101596	0.129029	+	GO:0005524	AT3G13860.1	HSP60-3A	heat shock protein 60-3A
				41966104	Phvul.010G138800	42103243	42103981	0.137139	+		AT1G17620.1		Late embryogenesis abundant (LEA) hydroxyproline-rich glycoprotein family
				41966104	Phvul.010G138900	42110961	42117194	0.144857	+	GO:0006468,GO:0004672	AT5G56890.1		Protein kinase superfamily protein
				41966104	Phvul.010G139000	42117298	42124164	0.151194	+	GO:0055114,GO:0016614,GO:0050660,GO:0010430	AT1G72970.1	EDA17,HTH	Glucose-methanol-choline (GMC) oxidoreductase family protein
				41966104	Phvul.010G139100	42131735	42141986	0.165631	+		AT1G72960.1		Root hair defective 3 GTP-binding protein (RHD3)
				41966104	Phvul.010G139200	42152152	42156117	0.186048	+	GO:0016021	AT3G13772.1	AtTMN7,TMN7	transmembrane nine 7
				41966104	Phvul.010G139300	42158223	42164345	0.192119	+	GO:0030246,GO:0005975,GO:0004553	AT3G13750.1	BGAL1	beta galactosidase 1
				41966104	Phvul.010G139400	42180608	42189073	0.214504	+	GO:0016787,GO:0005524,GO:0003677	AT1G55150.1		DEA(D/H)-box RNA helicase family protein
				41966104	Phvul.010G139500	42190751	42193374	0.224647	+		AT1G55160.1		No annotated domains
				41966104	Phvul.010G139600	42195278	42199619	0.229174	+	GO:0055114,GO:0020037,GO:0016705,GO:0005506	AT3G13730.1	CYP90D1	cytochrome P450, family 90, subfamily D, polypeptide 1
				41966104	Phvul.010G139700	42201713	42205147	0.235609	+		AT4G33000.1	ATCBL10,CBL10,SCABP8	calcineurin B-like protein 10
				41966104	Phvul.010G139800	42207388	42211557	0.241284	+	GO:0003824,GO:0005515	AT1G55180.1	PLDALPHA4,PLDEPSILON	phospholipase D alpha 4
				41966104	Phvul.010G139900	42215563	42216115	0.249459	+		AT1G55190.1	PRA1.F2,PRA7	PRA1 (Prenylated rab acceptor) family protein
				41966104	Phvul.010G140000	42220322	42223912	0.254218	+	GO:0003676	AT3G13700.2		RNA-binding (RRM/RBD/RNP motifs) family protein
				41966104	Phvul.010G140100	42224212	42227452	0.258108	+		AT5G49010.1	SLD5	DNA replication protein-related
				41966104	Phvul.010G140200	42229016	42234212	0.262912	+	GO:0006468,GO:0004672	AT3G13690.1		Protein kinase protein with adenine nucleotide alpha hydrolases-like domain
				41966104	Phvul.010G140301	42246919	42252435	0.280815	+	GO:0055085,GO:0042626,GO:0016021,GO:0006810,GO:0005524,GO:0016887	AT3G21250.2	ATMRP6,MRP6	multidrug resistance-associated protein 6
				41966104	Phvul.010G140400	42262127	42267883	0.296023	+	GO:0055085,GO:0042626,GO:0016021,GO:0006810,GO:0005524,GO:0016887	AT3G21250.2	ATMRP6,MRP6	multidrug resistance-associated protein 6
				41966104	Phvul.010G140500	42268982	42271425	0.302878	+		AT5G30495.2		Fcf2 pre-rRNA processing protein
				41966104	Phvul.010G140600	42274565	42279610	0.308461	+	GO:0055085,GO:0042626,GO:0016021,GO:0006810,GO:0005524,GO:0016887	AT3G60160.1	ATMRP9,MRP9	multidrug resistance-associated protein 9
				41966104	Phvul.010G140700	42283018	42285118	0.316914	+	GO:0016791,GO:0008152	AT1G73010.1	ATPS2,PS2	phosphate starvation-induced gene 2
				41966104	Phvul.010G140800	42286667	42288806	0.320563	+	GO:0016791,GO:0008152	AT1G17710.1		Pyridoxal phosphate phosphatase-related protein
				41966104	Phvul.010G140900	42290471	42292211	0.324367	+	GO:0016791,GO:0008152	AT1G17710.1		Pyridoxal phosphate phosphatase-related protein
				41966104	Phvul.010G141050	42295981	42305244	0.329877	+	GO:0016791,GO:0008152	AT1G17710.1		Pyridoxal phosphate phosphatase-related protein
				41966104	Phvul.010G141200	42309328	42311126	0.343224	+	GO:0016791,GO:0008152	AT1G17710.1		Pyridoxal phosphate phosphatase-related protein
				41966104	Phvul.010G141300	42328875	42337441	0.362771	+	GO:0008601,GO:0000159	AT1G17720.1	ATB BETA	Protein phosphatase 2A, regulatory subunit PR55
				41966104	Phvul.010G141400	42354875	42357398	0.388771	+	GO:0006355,GO:0003677	AT1G51700.1	ADOF1,DOF1	DOF zinc finger protein 1
				41966104	Phvul.010G141500	42360229	42360955	0.394125	+		AT5G10970.1		C2H2 and C2HC zinc fingers superfamily protein
				41966104	Phvul.010G141533	42363348	42364002	0.397244	+		AT5G14010.1	KNU	C2H2 and C2HC zinc fingers superfamily protein
				41966104	Phvul.010G141566	42366143	42366812	0.400039	+				No annotated domains
				41966104	Phvul.010G141600	42372581	42373310	0.406477	+		AT1G66140.1	ZFP4	zinc finger protein 4
				41966104	Phvul.010G141650	42376842	42377454	0.410738	+		AT5G14010.1	KNU	C2H2 and C2HC zinc fingers superfamily protein
				41966104	Phvul.010G141700	42379477	42388829	0.413373	+	GO:0005515	AT1G51710.1	ATUBP6,UBP6	ubiquitin-specific protease 6
		Pv10		41966104	Phvul.010G141800	42401877	42410642	0.435773	+		AT3G21290.1		dentin sialophosphoprotein-related
Pv: Chromosome; Dist: Distance in Million base pairs (Mb) (from marker to gene); Ori: Orientation (- Upstream and +Downstream).
