# Supplementary material for: Genome-Wide Association Study Reveals Genomic Regions Associated with Fusarium Wilt Resistance in Common Bean
Source: Genes (Basel). 2021 May 18;12(5):765. doi: 10.3390/genes12050765 (PMC8157364; doi:10.3390/genes12050765)
Supplement: Supplementary file 1 [file genes-12-00765-s001.zip › Supplementary/Table S5.xlsx]

## Sheet: Table S5
Table S5. Gene annotation for the common significant SNPs from GWAS in MDP genotypes for Fop UFV01 and IAC18001 strains (https://phytozome.jgi.doe.gov/pz/portal.html)
Trait	marker	Pv	Genomic interval LD (Mb) (r2≥ 0,2)	Position	V2.1 Gene Name	Start Mb	End Mb	Disct	Ori	GO	Best-hit-arabi-name	arabi-symbol	Description
1Disease Severity Index Fop UFV01 - 2Area under disease progress curve Fop IAC 18001	1ss715648884 - 2ss715647339	Pv03	1005	49467577	Phvul.003G258100	49744202	49747367	0.276625	+		AT3G51060.1	SRS1,STY1	Lateral root primordium (LRP) protein-related
				49467577	Phvul.003G258200	49763927	49789720	0.29635	+		AT4G36290.1	CRT1	compromised recognition of TCV 1
				49467577	Phvul.003G258300	49791139	49796926	0.323562	+	GO:0030246,GO:0005975,GO:0004553	AT4G36360.1	BGAL3	beta-galactosidase 3
				49467577	Phvul.003G258400	49815788	49821651	0.348211	+	GO:0055114,GO:0020037,GO:0016705,GO:0005506	AT4G36380.1	ROT3	Cytochrome P450 superfamily protein
				49467577	Phvul.003G258500	49826055	49830295	0.358478	+	GO:0055114,GO:0016491,GO:0008152	AT4G36250.1	ALDH3F1	aldehyde dehydrogenase 3F1
				49467577	Phvul.003G258600	49839679	49844506	0.372102	+		AT3G54350.1	emb1967	Forkhead-associated (FHA) domain-containing protein
				49467577	Phvul.003G258700	49848180	49852460	0.380603	+	GO:0005515	AT5G66330.1		Leucine-rich repeat (LRR) family protein
				49467577	Phvul.003G258800	49853520	49855684	0.385943	+	GO:0005515	AT1G17230.1		Leucine-rich receptor-like protein kinase family protein
				49467577	Phvul.003G258900	49860349	49861783	0.392772	+	GO:0043565,GO:0008270,GO:0006355,GO:0003700	AT5G66320.2	GATA5	GATA transcription factor 5
				49467577	Phvul.003G259000	49869162	49870154	0.401585	+				Protein of unknown function
				49467577	Phvul.003G259100	49876391	49879385	0.408814	+	GO:0055114,GO:0020037,GO:0016705,GO:0005506	AT4G36220.1	CYP84A1,FAH1	ferulic acid 5-hydroxylase 1
				49467577	Phvul.003G259200	49889386	49892429	0.421809	+	GO:0055114,GO:0020037,GO:0016705,GO:0005506	AT4G36220.1	CYP84A1,FAH1	ferulic acid 5-hydroxylase 1
				49467577	Phvul.003G259300	49894674	49899100	0.427097	+		AT2G16460.1		Protein of unknown function (DUF1640)
				49467577	Phvul.003G259400	49899640	49906210	0.432063	+		AT4G36210.1		Protein of unknown function (DUF726)
				49467577	Phvul.003G259500	49909588	49913280	0.442011	+		AT3G51140.1		Protein of unknown function (DUF3353)
				49467577	Phvul.003G259600	49914278	49914527	0.446701	+				Protein of unknown function
				49467577	Phvul.003G259700	49915044	49930155	0.447467	+	GO:0008236,GO:0006508	AT4G36195.1		Serine carboxypeptidase S28 family protein
				49467577	Phvul.003G259800	49920564	49921743	0.452987	+		AT5G33406.1		hAT dimerisation domain-containing protein / transposase-related
				49467577	Phvul.003G260000	49932967	49938081	0.46539	+	GO:0008236,GO:0006508	AT4G36195.3		Serine carboxypeptidase S28 family protein
				49467577	Phvul.003G260100	49948927	49958090	0.48135	+	GO:0008270,GO:0005622	AT4G38960.1		B-box type zinc finger family protein
				49467577	Phvul.003G260200	49962192	49970037	0.494615	+	GO:0008017,GO:0007018,GO:0005524,GO:0003777,GO:0005871	AT3G51150.2		ATP binding microtubule motor family protein
				49467577	Phvul.003G260300	49981324	49985270	0.513747	+	GO:0005515,GO:0006468,GO:0005524,GO:0004672	AT4G36180.1		Leucine-rich receptor-like protein kinase family protein
				49467577	Phvul.003G260400	49989913	49992396	0.522336	+	GO:0033177,GO:0015991,GO:0015078	AT4G34720.1	ATVHA-C1,AVA-P1,VHA-C1	ATPase, F0/V0 complex, subunit C protein
				49467577	Phvul.003G260500	49994951	49998387	0.527374	+	GO:0006355,GO:0003677	AT2G18060.1	ANAC037,VND1	vascular related NAC-domain protein 1
				49467577	Phvul.003G260600	50013728	50023867	0.546151	+	GO:0003676	AT2G44710.1		RNA-binding (RRM/RBD/RNP motifs) family protein
				49467577	Phvul.003G260700	50028029	50036052	0.560452	+		AT1G19860.1		Zinc finger C-x8-C-x5-C-x3-H type family protein
				49467577	Phvul.003G260800	50039110	50042409	0.571533	+	GO:0016853	AT2G18040.1	PIN1AT	peptidylprolyl cis/trans isomerase, NIMA-interacting 1
				49467577	Phvul.003G260900	50046618	50051166	0.579041	+	GO:0055114,GO:0008113,GO:0030091,GO:0016671,GO:0006979	AT2G18030.1		Peptide methionine sulfoxide reductase family protein
				49467577	Phvul.003G261000	50052395	50053879	0.584818	+	GO:0006412,GO:0005840,GO:0005622,GO:0003735	AT4G36130.1		Ribosomal protein L2 family
				49467577	Phvul.003G261100	50061574	50063578	0.593997	+	GO:0005515	AT5G66200.1	ARO2	armadillo repeat only 2
				49467577	Phvul.003G261200	50075124	50077381	0.607547	+	GO:0003723,GO:0006412,GO:0005840,GO:0005622,GO:0003735	AT2G17360.1		Ribosomal protein S4 (RPS4A) family protein
				49467577	Phvul.003G261300	50080710	50081166	0.613133	+		AT2G17880.1		Chaperone DnaJ-domain superfamily protein
				49467577	Phvul.003G261400	50089383	50095498	0.621806	+	GO:0016592,GO:0006357,GO:0001104	AT5G02850.1		hydroxyproline-rich glycoprotein family protein
				49467577	Phvul.003G261500	50101048	50107915	0.633471	+		AT2G36960.3	TKI1	TSL-kinase interacting protein 1
				49467577	Phvul.003G261600	50109139	50113710	0.641562	+	GO:0008270,GO:0006281,GO:0004518	AT4G36050.2		endonuclease/exonuclease/phosphatase family protein
				49467577	Phvul.003G261700	50115856	50126462	0.648279	+		AT5G66210.1	CPK28	calcium-dependent protein kinase 28
				49467577	Phvul.003G261800	50121292	50122081	0.653715	+				Protein of unknown function
				49467577	Phvul.003G261900	50132799	50136226	0.665222	+	GO:0055114,GO:0016491	AT3G51240.1	F3\'H,F3H,TT6	flavanone 3-hydroxylase
				49467577	Phvul.003G262000	50139951	50143754	0.672374	+		AT5G14290.1		Mitochondrial ribosomal protein L37
				49467577	Phvul.003G262100	50145577	50147246	0.678	+		AT5G66230.1		Chalcone-flavanone isomerase family protein
				49467577	Phvul.003G262200	50149243	50150159	0.681666	+		AT2G17972.1		Protein of unknown function
				49467577	Phvul.003G262300	50150477	50153420	0.6829	+	GO:0008270	AT2G17975.1		zinc finger (Ran-binding) family protein
				49467577	Phvul.003G262400	50155638	50157080	0.688061	+	GO:0055085,GO:0046873,GO:0030001,GO:0016020	AT1G31260.1	ZIP10	zinc transporter 10 precursor
				49467577	Phvul.003G262500	50167951	50169147	0.700374	+	GO:0055085,GO:0046873,GO:0030001,GO:0016020	AT1G31260.1	ZIP10	zinc transporter 10 precursor
				49467577	Phvul.003G262600	50169824	50172708	0.702247	+	GO:0005975,GO:0004553	AT1G19940.1	AtGH9B5,GH9B5	glycosyl hydrolase 9B5
				49467577	Phvul.003G262700	50174163	50178923	0.706586	+		AT2G17990.1		Protein of unknown function
				49467577	Phvul.003G262800	50187230	50187905	0.719653	+	GO:0009733	AT4G34760.1		SAUR-like auxin-responsive protein family
				49467577	Phvul.003G262900	50196480	50197928	0.728903	+	GO:0006412,GO:0005840,GO:0005622,GO:0003735	AT4G36130.1		Ribosomal protein L2 family
				49467577	Phvul.003G263000	50200787	50202891	0.73321	+	GO:0005515	AT5G66200.1	ARO2	armadillo repeat only 2
				49467577	Phvul.003G263100	50208589	50210988	0.741012	+		AT4G34940.1	ARO1	armadillo repeat only 1
				49467577	Phvul.003G263200	50226970	50230457	0.759393	+	GO:0055114,GO:0016491	AT5G66190.1	ATLFNR1,FNR1	ferredoxin-NADP(+)-oxidoreductase 1
				49467577	Phvul.003G263300	50234995	50236185	0.767418	+	GO:0006355,GO:0003677,GO:0008270,GO:0003676	AT4G36020.1	CSDP1	cold shock domain protein 1
				49467577	Phvul.003G263400	50253061	50254481	0.785484	+		AT4G38660.1		Pathogenesis-related thaumatin superfamily protein
				49467577	Phvul.003G263500	50258497	50259056	0.79092	+				Protein of unknown function
				49467577	Phvul.003G263600	50259065	50265367	0.791488	+		AT4G35987.1		S-adenosyl-L-methionine-dependent methyltransferases superfamily protein
				49467577	Phvul.003G263700	50265908	50269975	0.798331	+	GO:0055085	AT4G10770.1	ATOPT7,OPT7	oligopeptide transporter 7
				49467577	Phvul.003G263800	50274784	50279151	0.807207	+	GO:0055085	AT4G10770.1	ATOPT7,OPT7	oligopeptide transporter 7
				49467577	Phvul.003G263900	50284495	50289065	0.816918	+	GO:0055085	AT4G10770.1	ATOPT7,OPT7	oligopeptide transporter 7
				49467577	Phvul.003G264000	50290359	50292018	0.822782	+	GO:0055114,GO:0016491,GO:0010181	AT1G76690.1	ATOPR2,OPR2	12-oxophytodienoate reductase 2
				49467577	Phvul.003G264100	50293044	50297160	0.825467	+	GO:0008168	AT5G66180.1		S-adenosyl-L-methionine-dependent methyltransferases superfamily protein
				49467577	Phvul.003G264200	50299102	50301600	0.831525	+		AT5G66170.3	STR18	sulfurtransferase 18
				49467577	Phvul.003G264300	50303554	50307776	0.835977	+	GO:0008540,GO:0006511	AT4G38630.1	ATMCB1,MBP1,MCB1,RPN10	regulatory particle non-ATPase 10
				49467577	Phvul.003G264400	50309650	50318418	0.842073	+	GO:0008270,GO:0004553,GO:0005975,GO:0004559,GO:0015923,GO:0006013	AT5G66150.1		Glycosyl hydrolase family 38 protein
				49467577	Phvul.003G264500	50323106	50325717	0.855529	+		AT2G17840.1	ERD7	Senescence/dehydration-associated protein-related
				49467577	Phvul.003G264600	50336717	50343534	0.86914	+	GO:0007165,GO:0000155,GO:0000160	AT2G17820.1	AHK1,ATHK1,HK1	histidine kinase 1
				49467577	Phvul.003G264700	50345495	50348732	0.877918	+	GO:0019773,GO:0006511,GO:0004175,GO:0051603,GO:0005839,GO:0004298	AT5G66140.1	PAD2	proteasome alpha subunit D2
				49467577	Phvul.003G264800	50351124	50353587	0.883547	+		AT4G35980.1		Protein of unknown function
				49467577	Phvul.003G264900	50355088	50357241	0.887511	+		AT3G51280.1		Tetratricopeptide repeat (TPR)-like superfamily protein
				49467577	Phvul.003G265000	50358424	50363478	0.890847	+	GO:0007049,GO:0006281,GO:0005634	AT5G66130.1	ATRAD17,RAD17	RADIATION SENSITIVE 17
				49467577	Phvul.003G265200	50365994	50368501	0.898417	+	GO:0007264,GO:0005525	AT2G17800.2	ARAC1,ATGP2,ATRAC1,ATROP3,ROP3	Arabidopsis RAC-like 1
				49467577	Phvul.003G265300	50371258	50379750	0.903681	+		AT5G55820.1		Protein of unknown function
				49467577	Phvul.003G265400	50382044	50383904	0.914467	+		AT5G04780.1		Pentatricopeptide repeat (PPR) superfamily protein
				49467577	Phvul.003G265500	50390186	50392066	0.922609	+	GO:0016788	AT1G75900.1		GDSL-like Lipase/Acylhydrolase superfamily protein
				49467577	Phvul.003G265600	50393767	50395583	0.92619	+	GO:0016788	AT1G75900.1		GDSL-like Lipase/Acylhydrolase superfamily protein
				49467577	Phvul.003G265700	50397832	50400633	0.930255	+		AT4G35930.1		F-box family protein
				49467577	Phvul.003G265800	50410831	50415661	0.943254	+		AT4G35920.3	MCA1	PLAC8 family protein
				49467577	Phvul.003G265900	50424379	50426139	0.956802	+	GO:0006511	AT1G75950.1	ASK1,ATSKP1,SKP1,SKP1A,UIP1	S phase kinase-associated protein 1
				49467577	Phvul.003G266000	50426671	50439068	0.959094	+		AT4G19350.1	EMB3006	embryo defective 3006
				49467577	Phvul.003G266100	50442940	50444076	0.975363	+	GO:0043565,GO:0006355,GO:0003700	AT4G35900.1	atbzip14,FD,FD-1	Basic-leucine zipper (bZIP) transcription factor family protein
				49467577	Phvul.003G266200	50451937	50456272	0.98436	+		AT4G35890.1		winged-helix DNA-binding transcription factor family protein
				49467577	Phvul.003G266300	50464979	50467104	0.997402	+		AT5G66090.1
				49467577	Phvul.003G266400	50469433	50476247	1.00186	+	GO:0005634	AT3G01160.1
Pv: Chromosome; Dist: Distance in Million base pairs (Mb) (from marker to gene); Ori: Orientation (- Upstream and +Downstream).
