# Supplementary material for: Genome-Wide Association Study Reveals Genomic Regions Associated with Fusarium Wilt Resistance in Common Bean
Source: Genes (Basel). 2021 May 18;12(5):765. doi: 10.3390/genes12050765 (PMC8157364; doi:10.3390/genes12050765)
Supplement: Supplementary file 1 [file genes-12-00765-s001.zip › Supplementary/TableS1.xlsx]

## Sheet:  Table S1
Table S1. Summary of phenotypic and genotypic data for bean lines within the Mesoamerican Diversity Panel (MDP)
ID Linea	Marketclass/seed color	Genotype	Mean DSR		Mean AUDPC
			UFV01	IAC18001	UFV01	IAC18001		ss715647342	ss715639516	ss715639517	ss715639518	ss715646260	ss715648855	ss715647678	ss715647676	ss715647677	ss715645089	ss715648192	ss715648193	ss715648196	ss715648187	ss715648188	ss715648189	ss715648190	ss715644931	ss715645597	ss715645586	ss715649523	ss715645594	ss715645593	ss715645591	ss715645590	ss715645589	ss715648159	ss715648158	ss715648161	ss715639795	ss715639386	ss715646777	ss715648278	ss715648277	ss715648372	ss715648373	ss715648382	ss715648383	ss715648371	ss715648378	ss715639334	ss715646545
1	Carioca	A443	4.33333	2.33333	25.3333	12		A	G	G	G	G	A	G	A	G	G	A	G	G	A	A	A	G	A	G	A	G	A	G	G	G	G	A	A	G	A	A	G	G	A	A	A	A	A	G	A	G	G
2	Carioca	A449	1	2.33333	8	12		A	G	G	G	A	A	G	A	G	G	A	G	G	A	A	A	G	A	G	A	G	A	G	G	G	G	A	A	G	A	A	G	G	A	A	A	A	A	G	A	G	G
3	Carioca	ANFC5	1.66667	2.33333	9.33333	14		A	G	G	G	A	A	G	G	A	G	G	A	G	G	G	G	A	A	A	A	G	G	A	A	A	A	G	G	G	A	A	A	A	G	G	G	G	G	A	G	A	A
4	Carioca	ANFC9	2.33333	3.66667	10	17.3333		A	G	G	G	A	A	G	G	A	G	G	A	G	G	G	G	A	A	A	A	G	G	A	A	A	A	G	G	G	A	A	A	A	G	G	G	G	G	A	G	A	A
5	Carioca	Apore	2.33333	3	10	18		A	G	G	G	A	A	G	A	G	G	A	G	G	A	A	A	G	A	G	A	G	A	G	G	G	G	A	A	G	A	A	G	G	A	A	A	A	A	G	A	G	G
7	Carioca	BFS24	1.66667	2.33333	11.3333	13.3333		G	G	G	G	A	A	G	G	A	G	G	A	G	G	G	G	A	A	A	A	G	G	A	A	A	A	G	G	G	A	A	A	A	G	G	G	G	G	A	G	A	A
8	Carioca	Bicodeouro	3.66667	4.33333	21.3333	16		A	G	G	G	A	A	G	G	A	G	G	A	G	G	G	G	A	A	A	A	G	G	A	A	A	A	G	G	G	A	A	A	A	G	G	G	G	G	A	G	A	A
9	Carioca	Branquinho	4.33333	5.66667	22	18.6667		A	G	G	G	A	A	G	G	A	G	G	A	G	G	G	G	A	A	A	A	G	G	A	A	A	A	G	G	G	A	A	A	A	G	G	G	G	G	A	G	A	A
10	Carioca	BRS-Talisma	3.66667	4.33333	20	18		G	G	G	G	A	A	G	G	A	G	G	A	G	G	G	G	A	A	A	R	A	G	A	A	A	A	G	G	A	A	A	A	A	G	G	G	G	G	A	G	A	A
11	Carioca	BRS-Estilo2	7	7	28	24		A	G	G	G	A	A	G	G	A	G	G	A	G	G	G	G	A	A	G	A	A	A	G	G	G	G	A	A	G	A	A	G	G	A	A	A	G	G	A	G	A	A
12	Carioca	BRS-Cometa	3	2.33333	18	14		G	G	G	G	A	G	G	G	A	G	G	A	G	G	G	G	A	A	A	G	G	G	A	A	A	A	G	G	G	A	A	A	A	G	G	G	G	G	A	G	A	A
13	Carioca	BRS-FC402	1.66667	3	9.33333	16		R	G	G	G	A	R	G	G	A	G	G	A	G	G	G	G	A	A	A	R	G	G	A	A	A	A	G	G	G	A	A	A	A	G	G	G	G	G	A	G	A	A
14	Carioca	GHJ78985	4.33333	3	18	16		A	G	G	G	A	A	G	G	A	G	G	A	G	G	G	G	A	A	A	G	A	G	A	A	A	A	G	G	G	A	A	A	A	G	G	G	G	G	A	G	A	A
15	Carioca	BRS-Horizonte	4.33333	3	19.3333	14		G	G	G	G	A	A	G	G	A	G	G	A	G	G	G	G	A	A	A	A	G	G	A	A	A	A	G	G	G	A	A	A	A	G	G	G	G	G	A	G	A	A
16	Carioca	BRS-Madreperola	3.66667	4.33333	12.6667	16		G	G	G	G	A	G	G	G	A	G	G	A	G	G	G	G	A	A	A	A	G	G	A	A	A	A	G	G	G	A	A	A	A	G	G	G	G	G	A	G	A	A
17	Carioca	BRS-Perola	4.33333	3	20.6667	14.6667		G	G	G	G	A	A	G	G	A	G	G	A	G	G	G	G	A	A	A	A	G	G	A	A	A	A	G	G	G	A	A	A	A	G	G	G	G	G	A	G	A	A
18	Carioca	BRS-Pontal	1.66667	3	12	13.3333		A	G	G	G	A	A	G	G	A	G	G	A	G	G	G	G	A	A	A	G	A	G	A	A	A	A	G	G	G	A	A	A	A	G	G	G	G	G	A	G	A	A
20	Carioca	GHT89123	7	1.66667	24	9.33333		G	A	A	A	A	G	A	G	G	A	G	A	G	G	G	G	A	A	A	A	G	G	A	A	A	A	G	G	G	A	G	A	A	G	G	G	G	G	A	G	A	A
21	Carioca	GHT89124	2.33333	3.66667	14	14		G	G	G	G	A	G	G	G	A	G	G	A	G	G	G	G	A	A	A	A	G	G	A	A	A	A	G	G	G	A	A	A	A	G	G	G	G	G	A	G	A	A
22	Carioca	Cajuri-Antigo	5.62648	3	24.5463	14.6667		A	G	G	G	A	A	G	G	A	G	G	A	G	G	G	G	A	A	A	A	G	G	A	A	A	A	G	G	G	A	A	A	A	G	G	G	G	G	A	G	A	A
23	Carioca	Campeao-II	3	2.33333	20	12		G	G	G	G	A	R	G	G	A	G	G	A	G	G	G	G	A	A	A	A	G	G	A	A	A	A	G	G	G	A	A	R	R	R	R	R	R	R	R	R	R	R
24	Carioca	Caneludo	5	2.33333	22.6667	12		G	G	G	G	A	A	G	G	A	G	G	A	G	G	G	G	A	A	A	A	G	G	A	A	A	A	G	G	G	A	A	A	A	G	G	G	G	G	A	G	A	A
25	Carioca	Carioca-75dias	3.66667	1.66667	20	9.33333		A	G	G	G	A	A	G	G	A	G	G	A	G	G	G	G	A	A	A	A	G	G	A	A	A	A	G	G	G	A	A	A	A	G	G	G	G	G	A	G	A	A
26	Carioca	Carioca-80	5	1	24	8		A	G	G	G	A	A	G	G	A	G	G	A	G	G	G	G	A	A	A	A	G	G	A	A	A	A	G	G	G	A	A	A	A	G	G	G	G	G	A	G	A	A
27	Carioca	Carioca-antigo	1	3.66667	8	15.3333		G	A	A	A	A	A	G	G	A	G	G	A	G	G	G	G	A	A	A	A	G	G	A	A	A	A	G	G	G	A	A	A	A	G	G	G	G	G	A	G	A	A
28	Carioca	Carioca-Comum	4.33333	3.66667	21.3333	16		A	G	G	G	A	A	G	G	A	G	G	A	G	G	G	G	A	A	A	A	G	G	A	A	A	A	G	G	G	A	A	A	A	G	G	G	G	G	A	G	A	A
29	Carioca	Carioca-deCipo	5	3.66667	37.3333	15.3333		A	G	G	G	A	A	G	G	A	G	G	A	G	G	G	G	A	A	A	A	G	G	A	A	A	A	G	G	G	A	A	A	A	G	G	G	G	G	A	G	A	A
30	Carioca	Carioca-EECB14	3.66667	3	14.6667	14.6667		A	G	G	G	A	A	G	G	A	G	G	A	G	G	G	G	A	A	R	A	G	R	R	A	R	R	R	G	R	R	A	A	R	R	R	R	R	R	R	R	A	A
31	Carioca	Carioca-Guaira	6.66667	1.66667	30.6667	9.33333		A	G	G	G	A	A	G	G	A	G	G	A	G	G	G	G	A	A	A	A	G	G	A	A	A	A	G	G	G	A	A	A	A	G	G	G	G	G	A	G	A	A
32	Carioca	Carioca-Lustroso	3	2.33333	13.3333	10.6667		G	G	G	G	A	G	G	G	A	G	G	A	G	G	G	G	A	A	A	A	G	G	A	A	A	A	G	G	G	A	A	A	A	G	G	G	G	G	A	G	A	A
33	Carioca	Carioca-MG	4.33333	9	15.3333	30.6667		A	G	G	G	A	A	G	G	A	G	G	A	G	G	G	G	A	A	A	A	A	G	A	A	A	A	G	G	A	A	A	A	A	G	G	G	G	G	A	G	A	A
34	Carioca	Carioca-Precoce	7.22814	5	29.9578	20.6667		A	G	G	G	A	A	G	G	A	G	G	A	G	G	G	G	A	A	A	A	G	G	A	A	A	A	G	G	G	A	A	A	A	G	G	G	G	G	A	G	A	A
35	Carioca	Carioca-semcipo	2.33333	3.66667	10.6667	16.6667		A	G	G	G	A	A	G	G	A	G	G	A	G	G	G	G	A	A	A	A	G	G	A	A	A	A	G	G	G	A	A	A	A	G	G	G	G	G	A	G	A	A
36	Carioca	Carioquinha-deprodutor	4.33333	7	20.6667	22		A	G	G	G	A	A	G	G	A	G	G	A	G	G	G	G	A	A	A	A	G	G	A	A	A	A	G	G	G	A	A	A	A	G	G	G	G	G	A	G	A	A
37	Carioca	Carioquinha-limpo	4.66667	3.66667	22.6667	18		A	G	G	G	A	A	G	G	A	G	G	A	G	G	G	G	A	A	A	A	G	G	A	A	A	A	G	G	G	A	A	A	A	G	G	G	G	G	A	G	A	A
38	Carioca	CHC011751	1.66667	3	9.33333	14		G	G	G	G	A	R	G	G	A	G	G	A	G	G	G	G	A	A	A	A	G	G	A	A	A	A	G	G	G	A	A	A	A	G	G	G	G	G	A	G	A	A
39	Carioca	CNFC11954	3	2.33333	15.3333	14		G	G	G	G	A	A	G	G	A	G	G	A	G	G	G	G	A	A	A	A	G	G	A	A	A	A	G	G	G	A	A	A	A	G	G	G	G	G	A	G	A	A
40	Carioca	Coreata	3	2.33333	16.6667	12		A	G	G	G	A	A	G	G	A	G	G	A	G	G	G	G	A	A	A	A	G	G	A	A	A	A	G	G	G	A	A	A	A	G	G	G	G	G	A	G	A	A
41	Carioca	CV48	5	1	26	8		R	G	G	G	A	A	G	G	A	G	G	A	G	G	G	G	A	A	A	A	G	G	A	A	A	A	G	G	R	A	A	A	A	G	G	G	G	G	A	G	A	A
42	Carioca	EMP407	3.66667	3	14.6667	12.6667		G	G	G	G	A	A	G	G	A	G	G	A	G	G	G	G	A	A	A	A	G	G	A	A	A	A	G	G	A	A	A	A	A	G	G	G	G	G	A	G	A	A
43	Carioca	ESAL609	5	1.66667	22.6667	11.3333		G	G	G	G	A	G	G	G	A	G	A	G	A	A	A	A	G	A	A	G	G	A	G	G	A	A	G	G	A	A	A	A	A	G	G	G	G	G	A	G	A	A
44	Carioca	ESAL651	3	2.33333	14.6667	14		G	G	G	G	A	A	G	G	A	G	G	A	G	G	G	G	A	A	A	A	A	G	A	A	A	A	G	G	A	A	A	A	A	G	G	G	G	G	A	G	A	A
45	Carioca	GHT89521	7.33333	2.33333	31.3333	14.6667		G	G	G	G	A	A	G	G	A	G	G	A	G	G	G	G	A	A	A	A	G	G	A	A	A	A	G	G	G	A	A	A	A	G	G	G	G	G	A	G	A	A
46	Carioca	FEB176	6.33333	3	26.6667	16		G	G	G	G	A	G	G	G	A	G	G	A	G	G	G	G	A	A	A	G	G	G	A	A	A	A	G	G	G	A	A	A	A	G	G	G	G	G	A	G	A	A
47	Carioca	FEB177	3.66667	3	13.3333	16		G	G	G	G	A	A	G	G	A	G	G	A	G	G	G	G	A	A	A	A	G	G	A	A	A	A	G	G	G	A	A	A	A	G	G	G	G	G	A	G	A	A
48	Carioca	FEB178	3.66667	5	16	18.6667		G	G	G	G	A	A	G	G	A	G	G	A	G	G	G	G	A	A	A	A	G	G	A	A	A	A	G	G	G	A	A	A	A	G	G	G	G	G	A	G	A	A
49	Carioca	FEB179	5.14538	3	16.4959	18		G	R	R	R	R	G	R	R	G	R	R	R	G	R	A	R	R	R	G	A	G	R	R	G	A	G	A	A	G	A	A	R	R	R	R	R	R	R	R	R	R	R
50	Carioca	FEB180	1.66667	3	8.66667	18		A	G	G	G	A	A	G	G	A	G	G	A	G	G	G	G	A	A	G	A	A	A	G	G	G	G	A	A	G	A	A	G	G	A	A	A	G	G	A	G	A	A
51	Carioca	FEB200	2.33333	3	12.6667	16.6667		G	G	G	G	A	G	G	G	A	G	G	A	G	G	G	G	A	A	A	G	G	G	A	A	A	A	G	G	G	A	A	A	A	G	G	G	G	G	A	G	A	A
53	Carioca	FT-Paulistinha	4.33333	1.66667	15.3333	10.6667		A	G	G	G	A	A	G	G	A	G	G	A	G	G	G	G	A	A	A	A	G	G	A	A	A	A	G	G	G	A	A	A	A	G	G	G	G	G	A	G	A	A
54	Carioca	FT-Porto Real	0.626478	1	6.54628	8		A	G	G	G	A	A	G	G	A	G	G	A	G	G	G	G	A	A	A	A	G	G	A	A	A	A	G	G	G	A	A	A	A	G	G	G	G	G	A	G	A	A
55	Carioca	G-970	2.33333	1	15.3333	8		G	G	G	G	A	A	G	G	A	G	G	A	G	G	G	G	A	A	A	G	A	G	A	A	A	A	G	G	G	G	A	A	G	A	A	A	A	A	G	A	G	G
56	Carioca	Gen86-12A122	3	3	14	18		A	G	G	G	A	A	G	G	A	G	G	A	G	G	G	G	A	A	A	A	G	G	A	A	A	A	G	G	G	A	A	A	A	G	G	G	G	G	A	G	A	A
57	Carioca	GenTS3-3	2.33333	3	14	17.3333		G	G	G	G	G	A	G	A	G	G	A	G	G	A	A	A	G	A	G	A	G	A	G	G	G	G	A	A	G	A	A	G	G	A	A	A	A	A	G	A	G	G
58	Carioca	GenTS4-8	3	5.66667	20	19.3333		A	G	G	G	A	A	G	A	G	G	A	G	G	A	A	A	G	A	G	A	G	A	G	G	G	G	A	A	G	A	A	G	G	A	A	A	A	A	G	A	G	G
59	Carioca	Gen05C1-3-3-1-1	2.62648	1	14.5463	8		A	G	G	G	A	G	A	G	G	A	G	A	G	G	A	G	A	G	G	A	G	G	A	G	A	G	A	A	G	G	G	G	A	A	G	A	G	A	G	G	A	G
60	Carioca	Gen05C2-1-1-1-1	3	3	15.3333	12		A	G	G	G	A	A	G	G	A	G	G	A	G	G	G	G	A	A	A	A	G	G	A	A	A	A	G	G	G	A	A	A	A	G	G	G	G	G	A	G	A	A
61	Carioca	Gen05C2-1-1-1-3	3	5.66667	17.3333	18.6667		G	G	G	G	A	A	G	G	A	G	G	A	G	G	G	G	A	A	A	A	G	G	A	A	A	A	G	G	G	A	A	A	A	G	G	G	G	G	A	G	A	A
62	Carioca	Gen05C2-1-6-1-1	6.33333	3	38.6667	14.6667		A	G	G	G	A	G	G	G	A	G	A	G	G	A	G	A	G	A	G	A	G	A	G	G	G	G	G	G	A	A	A	A	A	G	G	G	G	G	A	G	A	A
63	Carioca	Gen05C3-2-4-1-1	5.66667	3.66667	29.3333	16		G	G	G	G	A	G	G	G	A	G	G	A	G	G	G	G	A	A	A	G	G	G	A	A	A	A	G	G	G	A	A	A	A	G	G	G	G	G	A	G	A	A
64	Carioca	Gen05C3-2-4-1-7	1.66667	4.33333	13.3333	16		G	G	G	G	A	R	G	G	A	G	G	A	G	G	G	G	A	A	A	R	G	G	A	A	A	A	G	G	G	A	A	A	A	G	G	G	G	G	A	G	A	A
65	Carioca	Gen05C4-3-1-1-2	3.66667	2.33333	21.3333	14		G	G	G	G	A	A	G	G	A	G	G	A	G	G	G	G	A	A	A	A	A	G	A	A	A	A	G	G	G	A	A	A	A	G	G	G	G	G	A	G	A	A
66	Carioca	Gen05C4-4-3-1-2	6.12648	3.66667	23.5463	13.3333		A	G	G	G	A	A	G	G	A	G	G	A	G	G	G	G	A	A	A	A	G	G	A	A	A	A	G	G	G	A	A	A	A	G	G	G	G	G	A	G	A	A
67	Carioca	Gen05C4-6-2-1-2	2.33333	2.33333	14	13.3333		A	G	G	G	A	A	G	G	A	G	G	A	G	G	G	G	A	A	A	A	A	G	A	A	A	A	G	G	G	A	A	A	A	G	G	G	G	G	A	G	A	A
68	Carioca	Gen05C6-3-5-2-1	0.626478	3	6.54628	14		G	G	G	G	A	A	G	G	A	G	G	A	G	G	G	G	A	A	G	A	G	A	G	A	G	G	A	G	A	G	A	A	A	G	G	G	G	G	A	G	A	A
69	Carioca	Gen05C6-4-5-1-2	4.33333	5	15.3333	21.3333		A	G	G	G	A	A	G	G	A	G	G	A	G	G	G	G	A	A	G	A	G	A	G	A	G	G	A	G	A	G	A	A	A	G	G	G	G	G	A	G	A	A
70	Carioca	Gen05P5-3-8-1	2.62648	3.66667	12.5463	15.3333		G	G	G	G	G	A	G	G	A	G	G	A	G	G	G	G	A	A	A	A	G	G	A	A	A	A	G	G	G	A	A	A	A	G	G	G	G	G	A	G	A	A
71	Carioca	Gen05PR13-2-2-1-2	4.33333	3	20	14.6667		A	G	G	G	A	G	A	G	G	A	G	A	G	G	A	G	A	G	A	A	G	G	A	A	A	A	G	G	G	A	A	A	A	G	G	G	G	G	A	G	A	A
72	Carioca	GEN-C972	2.33333	2.33333	11.3333	14		G	G	G	G	A	A	G	G	A	G	G	A	G	G	G	G	A	A	A	G	A	G	A	A	A	A	G	G	G	A	A	A	A	G	G	G	G	G	A	G	A	A
73	Carioca	405-Goytacazes	4.33333	3.66667	24	13.3333		G	A	A	A	A	A	G	G	A	G	G	A	G	G	G	G	A	A	A	A	G	G	A	A	A	A	G	G	G	A	A	A	A	G	G	G	G	G	A	G	A	A
74	Carioca	H96A31-P2-1-1-1-1	3.66667	2.33333	18.6667	10.6667		G	G	G	G	A	A	G	G	A	G	G	A	G	G	R	G	A	R	R	A	G	G	A	R	A	R	R	R	G	R	A	A	A	G	G	G	G	G	A	G	A	A
75	Carioca	H96A102-1-1-152	6.33333	5	24.6667	16		G	A	G	G	A	A	G	G	A	G	G	A	G	G	G	G	A	A	G	A	G	A	G	A	G	G	A	A	G	G	G	A	A	G	G	G	G	G	A	G	A	A
76	Carioca	H96A102-5-1-52-1A	3.66667	1.66667	20.6667	9.33333		G	A	G	G	A	A	G	G	A	G	G	A	G	G	G	G	A	A	G	A	G	A	G	A	G	G	A	A	G	G	G	A	A	G	G	G	G	G	A	G	A	A
77	Carioca	IAC-1850	3	1.66667	16	9.33333		A	G	G	G	A	A	G	G	A	G	R	R	G	R	R	R	R	A	G	A	G	A	G	A	G	G	A	G	A	G	A	A	G	A	A	A	A	A	G	A	A	A
78	Carioca	IAC-Alvorada	5.66667	3	28	12		A	G	G	G	A	R	A	G	R	A	G	A	G	G	G	G	A	A	A	A	G	G	A	A	A	A	G	G	G	A	A	A	A	G	G	G	G	G	A	G	A	A
79	Carioca	IAC-Apua	3.66667	1.66667	19.3333	10.6667		A	G	G	G	A	A	G	G	A	G	G	A	G	G	G	G	A	A	G	A	G	A	G	A	A	A	A	G	A	G	A	A	G	A	A	A	A	A	G	A	A	A
80	Carioca	IAC-Ayso	3.66667	1	13.3333	8		A	G	G	G	A	A	G	G	A	G	G	A	G	G	G	G	A	A	A	A	G	G	A	A	A	A	G	G	G	A	A	A	A	G	G	G	G	G	A	G	A	A
82	Carioca	IAC-Akyta	2.33333	4.33333	12.6667	14.6667		G	G	G	G	A	G	G	G	A	G	G	A	G	G	G	G	A	A	G	A	G	A	G	A	G	G	A	G	A	G	A	A	G	A	A	A	A	A	G	A	A	A
83	Carioca	IAC-Arua	2.33333	3	12.6667	14		A	G	G	G	A	A	G	A	G	G	G	A	G	G	G	G	A	A	A	G	G	G	A	A	A	A	G	G	A	A	A	A	A	G	G	G	G	G	A	G	A	A
85	Carioca	IAC-Pyata	2.33333	3	18	15.3333		A	G	G	G	A	G	G	G	A	G	G	A	G	G	G	G	A	A	G	A	G	A	G	A	G	G	A	G	A	G	A	A	G	A	A	A	A	A	G	A	A	A
86	Carioca	IAC-Tybata	4.33333	3	18	17.3333		A	G	G	G	A	A	G	G	A	G	G	A	G	G	G	G	A	A	G	A	G	A	G	A	G	G	A	G	A	G	A	A	A	G	G	G	G	G	A	G	A	A
87	Carioca	IAC-Formoso	2.33333	1.66667	12	11.3333		G	G	G	G	A	G	G	G	A	G	G	A	G	G	G	G	A	A	A	A	G	G	A	A	A	A	G	G	G	A	A	A	A	G	G	G	G	G	A	G	A	A
88	Carioca	IAC-Imperador	3	1	20	8		A	G	G	G	A	A	G	G	A	G	G	A	G	G	G	G	A	A	R	A	G	G	A	R	A	R	R	R	G	A	A	A	A	G	G	G	G	G	A	G	A	A
89	Carioca	IAC-Milênio1	1.66667	1.66667	10	9.33333		A	G	G	G	A	A	G	G	A	G	G	A	G	G	G	G	A	A	A	R	G	G	A	A	A	A	G	G	G	A	A	A	A	G	G	G	G	G	A	G	A	A
90	Carioca	IAC-Polaco	5	3	24	12		A	G	G	G	A	G	A	G	G	A	G	A	G	G	A	G	A	G	R	A	G	G	A	R	A	R	R	R	G	R	R	R	A	R	G	R	G	R	R	G	A	R
91	Carioca	IAC-Sintonia	2.33333	3	13.3333	16		R	G	G	G	A	R	G	G	A	G	G	A	G	G	G	G	A	A	A	R	G	G	A	A	A	A	G	G	G	A	A	A	A	G	G	G	G	G	A	G	A	A
92	Carioca	IAC-Tuna	3.66667	2.33333	16.6667	10.6667		G	G	G	G	A	A	G	G	A	G	G	A	G	G	G	G	A	A	G	A	G	A	G	A	G	G	A	G	A	G	A	A	G	A	A	A	A	A	G	A	A	A
93	Carioca	IAC-Votuporanga	5.66667	2.33333	22	10.6667		A	G	G	G	A	A	G	G	A	G	G	A	G	G	G	G	A	A	A	A	A	G	A	A	A	A	G	G	G	A	A	A	A	G	G	G	G	G	A	G	A	A
94	Carioca	IAC-Ybate	2.33333	3	13.3333	14		G	G	G	G	A	A	G	G	A	G	G	A	G	G	G	G	A	A	A	A	A	G	A	A	A	A	G	G	A	A	A	A	G	A	A	A	A	A	G	A	A	A
95	Carioca	IAPAR-BAC6RBAC	2.33333	3	11.3333	16		A	G	G	G	A	A	G	G	A	G	G	A	G	G	G	G	A	A	A	A	G	G	A	A	A	A	G	G	G	A	A	A	A	G	G	G	G	G	A	G	A	A
96	Carioca	IAPAR-TANGARA	3.66667	1	23.3333	8		G	G	G	G	A	R	G	G	A	G	G	A	G	G	G	G	A	A	A	R	G	G	A	A	A	A	G	G	G	A	A	A	A	G	G	G	G	G	A	G	A	A
97	Carioca	IAPAR-14	1.66667	3	9.33333	12		A	G	G	G	A	A	G	G	A	G	G	A	G	G	G	G	A	A	A	A	G	G	A	A	A	A	G	G	G	A	A	A	A	G	G	G	G	G	A	G	A	A
99	Carioca	IAPAR-72	4.14538	1	13.4959	8		G	A	A	A	A	A	G	G	A	G	G	A	G	G	G	G	A	A	A	A	G	G	A	A	A	A	G	G	G	A	A	A	A	G	G	G	G	G	A	G	A	A
101	Carioca	IAPAR-81	1	5.66667	8	16.6667		G	G	G	G	A	G	G	G	A	G	G	A	G	G	G	G	A	A	A	A	G	G	A	A	A	A	G	G	G	A	A	A	A	G	G	G	G	G	A	G	A	A
102	Carioca	GHL45893	3	2.33333	15.3333	10.6667		A	G	G	G	A	A	G	G	A	G	G	A	G	G	G	G	A	A	A	A	G	G	A	A	A	A	G	G	G	A	A	A	A	G	G	G	G	G	A	G	A	A
103	Carioca	IAPAR-CamposGerais	2.33333	3	12.6667	17.3333		G	G	G	G	A	A	G	G	A	G	G	A	G	G	G	G	A	A	A	A	G	G	A	A	A	A	G	G	R	A	A	R	R	R	R	R	R	R	R	R	R	R
104	Carioca	IPR-Celeiro	1	1.66667	8	9.33333		G	G	G	G	A	G	G	G	A	G	G	A	G	G	G	G	A	A	A	A	G	G	A	A	A	A	G	G	G	A	A	A	A	G	G	G	G	G	A	G	A	A
105	Carioca	IPR-Curio	1.62648	1	7.54628	8		A	G	G	G	A	A	G	G	A	G	G	A	G	G	G	G	A	A	A	A	G	G	A	A	A	A	G	G	G	A	A	A	A	G	G	G	G	G	A	G	A	A
106	Carioca	IPR-Eldorado	5	1	27.3333	8		G	A	A	A	A	A	G	G	A	G	G	A	G	G	G	G	A	A	A	A	G	G	A	A	A	A	G	G	G	A	A	A	A	G	G	G	G	G	A	G	A	A
107	Carioca	IPR-QueroQuero	5.33333	1	28	8		G	G	G	G	A	R	G	G	A	G	G	A	G	G	G	G	A	A	A	R	G	G	A	A	A	A	G	G	G	A	A	A	A	G	G	G	G	G	A	G	A	A
108	Carioca	IPR-Sabia	3.66667	1.66667	18	9.33333		G	G	G	G	A	G	G	G	A	G	A	G	G	A	A	A	G	A	G	A	G	A	G	A	G	G	A	G	A	G	A	A	G	A	A	A	A	A	G	A	A	A
109	Carioca	INB854	3	2.33333	16.6667	12		A	G	G	G	G	A	G	G	A	G	G	A	G	G	G	G	A	A	A	G	G	G	A	A	A	A	G	G	G	A	A	A	A	G	G	G	G	G	A	G	A	A
110	Carioca	INB858	6.33333	3	22	12		A	G	G	G	A	A	G	G	A	G	G	A	G	G	G	G	A	A	A	A	A	G	A	A	A	A	G	G	G	A	A	A	A	G	G	G	G	G	A	G	A	A
111	Carioca	INB859	2.33333	1.66667	14	10.6667		A	G	G	G	A	A	G	G	A	G	G	A	G	G	G	G	A	A	A	A	A	G	A	A	A	A	G	G	G	A	A	A	A	G	G	G	G	G	A	G	A	A
112	Carioca	J/39-2-3-1	3	1.66667	16	10.6667		G	G	G	G	A	G	G	G	A	G	G	A	G	G	G	G	A	A	A	A	G	G	A	A	A	A	G	G	G	A	A	A	A	G	G	G	G	G	A	G	A	A
113	Carioca	J/43-1-1-1	3	1.66667	13.3333	10.6667		G	G	G	G	A	A	G	G	A	G	G	A	G	G	G	G	A	A	A	A	A	G	A	A	A	A	G	G	A	A	A	A	A	G	G	G	G	G	A	G	A	A
114	Carioca	J/43-5-1	0.70923	3	7.00816	16		G	G	G	G	A	A	G	G	A	G	G	A	G	G	G	G	A	A	G	A	G	A	G	A	G	G	A	G	A	G	A	A	G	A	A	A	A	A	G	A	A	A
115	Carioca	J/54-5-1	2.33333	1.66667	10	9.33333		G	G	G	G	A	G	A	G	G	A	G	A	G	G	A	G	A	G	G	A	G	G	A	G	A	G	A	A	G	G	G	G	A	A	G	A	G	A	G	G	A	G
116	Carioca	J/61-5-3-1	5	2.33333	22.6667	12		G	G	G	G	A	G	G	G	A	G	G	A	G	G	G	G	A	A	A	A	G	G	A	A	A	A	G	G	G	A	A	A	A	G	G	G	G	G	A	G	A	A
120	Carioca	L359-1	5	3	25.3333	12		A	G	G	G	A	A	G	G	A	G	G	A	G	G	G	G	A	A	A	A	G	G	A	A	A	A	G	G	G	A	A	A	A	G	G	G	G	G	A	G	A	A
121	Carioca	L476-2	1.22814	3	8.9578	14		G	G	G	G	A	G	G	G	A	G	G	A	G	G	G	G	A	A	G	A	G	A	G	A	G	G	A	G	A	G	A	A	G	A	A	A	A	A	G	A	A	A
123	Carioca	L485-1	3.66667	7	17.3333	24		R	G	G	G	A	A	G	G	A	G	G	A	G	G	G	G	A	A	A	A	R	G	A	A	A	A	G	G	G	A	A	A	A	G	G	G	G	G	A	G	A	A
126	Carioca	L507-1	5.66667	3	21.3333	13.3333		G	G	G	G	A	A	G	G	A	G	G	A	G	G	G	G	A	A	A	A	A	G	A	A	A	A	G	G	G	A	A	A	A	G	G	G	G	G	A	G	A	A
129	Carioca	LM95102682	3	1	17.3333	8		A	G	G	G	A	A	G	G	A	G	G	A	G	G	G	G	A	A	A	A	A	G	A	A	A	A	G	G	A	A	A	A	A	G	G	G	G	G	A	G	A	A
131	Carioca	LP88-175	2.22814	5	11.9578	18.6667		G	G	G	G	A	A	G	G	A	G	G	A	G	G	G	G	A	A	A	A	G	G	A	A	A	A	G	G	G	A	A	A	A	G	G	G	G	G	A	G	A	A
132	Carioca	MAB333	5	3.66667	26.6667	17.3333		R	G	G	G	A	R	G	G	A	G	G	A	G	G	G	G	A	A	A	A	G	G	A	A	A	A	G	G	G	A	A	A	A	G	G	G	G	G	A	G	A	A
133	Carioca	MAB341	2.33333	1.66667	14	9.33333		A	G	G	G	A	A	G	R	R	G	R	R	R	R	R	R	R	A	R	A	R	R	R	R	R	R	G	R	G	R	A	R	A	G	G	G	G	G	A	G	A	A
135	Carioca	BRSMG-Majestoso	3.33333	3	18	15.3333		A	G	G	G	G	A	G	G	A	G	G	A	G	G	G	G	A	A	A	A	G	G	A	A	A	A	R	R	R	A	A	A	A	G	G	G	G	G	A	R	A	A
136	Carioca	MD-806	6.12648	3	22.5463	16.6667		G	A	A	A	A	A	G	G	A	G	G	A	G	G	G	G	A	A	A	A	G	G	A	A	A	A	G	G	G	A	A	A	A	G	G	G	G	G	A	G	A	A
137	Carioca	Mex 279	5	1.66667	15.3333	10.6667		A	A	G	G	G	A	G	G	A	G	A	G	G	A	A	A	G	A	G	A	G	A	G	G	G	G	G	A	A	A	A	G	G	A	A	A	A	A	G	A	G	G
138	Carioca	Mourinho	5.66667	2.33333	23.3333	14		A	G	G	G	A	A	G	G	A	G	G	A	G	G	G	G	A	A	A	A	G	G	A	A	A	A	G	G	G	A	A	A	A	G	G	G	G	G	A	G	A	A
139	Carioca	Mulatinhobicodeouro	1.66667	3	13.3333	14.6667		A	G	G	G	A	A	G	G	A	G	G	A	G	G	G	G	A	A	A	A	G	G	A	A	A	A	G	G	G	A	A	A	A	G	G	G	G	G	A	G	A	A
140	Carioca	OPNS-331	4.33333	2.33333	20	10.6667		A	G	G	G	A	A	G	G	A	G	G	A	G	G	G	G	A	A	A	G	A	G	A	A	A	A	G	G	G	A	A	A	A	G	G	G	G	G	A	G	A	A
141	Carioca	PintadinhoPrecoce	7	1	34	8		A	G	G	G	A	A	G	G	A	G	G	A	G	G	G	G	A	A	G	A	A	G	A	G	A	G	A	A	G	A	A	A	A	G	G	G	G	G	A	G	A	A
142	Carioca	Pitoco	5	3	20	12		A	G	G	G	A	A	G	G	A	G	G	A	G	G	G	G	A	A	A	A	G	G	A	A	A	A	G	G	G	A	A	A	A	G	G	G	G	G	A	G	A	A
143	Carioca	Ruda	1.66667	3	12	14		R	G	G	G	A	A	G	G	A	G	G	A	G	G	G	G	A	A	A	A	R	G	A	A	A	A	G	G	R	A	A	A	A	G	G	G	G	G	A	G	A	A
145	Carioca	SMB-27	4.62648	3.66667	24.5463	14		A	G	G	G	A	A	G	G	A	G	G	A	G	G	G	G	A	A	A	A	A	G	A	A	A	A	G	G	G	A	A	A	A	G	G	G	G	G	A	G	A	A
146	Carioca	TAA-Dama	3.66667	3	17.3333	14		A	G	G	G	A	A	G	G	A	G	G	A	G	G	G	G	A	A	A	A	G	G	A	A	A	A	G	G	G	A	A	A	A	G	G	G	G	G	A	G	A	A
147	Carioca	TAA-Gol	4.33333	2.33333	20	14		A	G	G	G	A	A	G	G	A	G	G	A	G	G	G	G	A	A	A	A	G	G	A	A	A	A	G	G	G	A	A	A	A	G	G	G	G	G	A	G	A	A
148	Carioca	CATI-Taquari	5.33333	3	34	14		G	G	G	G	A	G	G	G	A	G	G	A	G	G	G	G	A	A	A	A	G	G	A	A	A	A	G	G	G	A	A	A	A	G	G	G	G	G	A	G	A	A
150	Carioca	Z-28	5	2.33333	20.6667	12.6667		G	G	G	G	A	A	G	G	A	G	G	A	G	G	G	G	A	A	A	A	G	G	A	A	A	A	G	G	G	A	A	A	A	G	G	G	G	G	A	G	A	A
152	Mottled	Baetao-30273	3	2.33333	12	10.6667		A	G	G	G	A	A	G	G	A	G	G	A	G	G	G	G	A	A	A	G	G	G	A	A	A	A	G	G	G	A	A	A	A	G	G	G	G	G	A	G	A	A
154	Mulatinho	Batista-BrilhanteCB	1.22814	1.66667	8.9578	10.6667		A	A	G	G	A	A	G	G	A	G	G	A	G	G	G	G	A	A	A	A	G	G	A	A	A	A	G	G	A	A	A	A	A	G	G	G	G	G	A	G	A	A
155	White	Barbunya	4.33333	4.33333	14.6667	16		G	A	A	A	A	A	G	G	A	G	G	A	G	G	G	G	A	A	R	A	R	G	A	A	A	A	G	G	G	A	A	A	A	G	G	G	G	G	A	G	A	A
156	Cream	A-0774	1	1	8	8		G	G	G	G	A	A	G	G	A	G	G	A	G	G	G	G	A	A	A	A	G	G	A	A	A	A	G	G	G	A	A	A	A	G	G	G	G	G	A	G	A	A
158	Rose	CF-820510-Santa-Rosa	3	4.33333	16	15.3333		A	G	G	G	A	A	G	G	A	G	G	A	G	G	G	G	A	A	G	A	A	A	G	G	G	G	G	G	G	A	A	A	A	G	G	G	G	G	A	G	A	A
160	Red	DOR-476	5	3	28.6667	13.3333		A	G	G	G	G	G	G	G	A	G	G	A	G	G	G	G	A	A	A	A	A	G	A	A	A	A	G	G	G	A	A	A	A	G	G	G	G	G	A	G	A	A
162	Cream	EMP-81	3.66667	1.66667	16	9.33333		G	G	G	G	A	A	G	G	A	G	G	A	G	G	G	G	A	A	A	A	G	G	A	A	A	A	G	G	G	A	A	A	A	G	G	G	G	G	A	G	A	A
163	Cream	FAVINHA	5	3.66667	16	13.3333		G	G	G	G	A	A	G	G	A	G	G	A	G	G	G	G	A	A	G	A	A	A	G	G	G	G	G	G	G	A	A	A	A	G	G	G	G	G	A	G	A	A
164	Cream	Feijao-Suico	3.14538	3.66667	11.4959	14		A	G	G	G	A	A	G	G	A	G	G	A	G	G	G	G	A	A	G	A	A	A	G	G	G	G	G	G	G	A	A	A	A	G	G	G	G	G	A	G	A	A
167	Light brown	G-18141	3	3	17.3333	12		G	G	G	G	A	A	G	G	A	G	G	A	G	G	G	G	A	A	A	A	A	G	A	A	A	A	G	G	G	A	A	A	A	G	G	G	G	G	A	G	A	A
168	Black	Honduras-32	3.66667	4.33333	13.3333	14.6667		G	G	G	G	G	G	G	G	A	G	A	G	A	A	A	A	G	A	G	A	G	A	G	G	A	A	A	A	G	A	A	A	A	G	G	G	G	G	A	G	A	A
169	Brown	IAC-AROANA-80	3	3.66667	15.3333	16.6667		G	G	G	G	A	G	G	G	A	G	G	A	G	G	G	G	A	A	A	A	A	G	A	A	A	A	G	G	G	A	A	A	A	G	G	G	G	G	A	G	A	A
171	Cream	IAC-Centauro	4.14538	1	20.4959	8		G	A	A	A	A	A	G	A	G	G	G	A	G	G	G	G	A	A	G	A	G	A	G	A	G	G	A	G	A	A	A	A	A	G	A	A	A	A	G	A	A	A
178	Pinto Beans	IAPAR-31	4.33333	5	13.3333	16		G	G	G	G	A	G	G	G	A	G	A	G	G	A	G	A	G	A	G	A	G	A	G	G	G	G	G	G	A	A	A	G	G	A	A	A	A	A	G	A	G	G
180	Yellow	Mexico-115	0.70923	3	7.00816	12		A	G	G	G	A	A	G	G	A	G	G	A	G	G	G	G	A	A	A	A	A	G	A	A	A	A	G	G	G	A	A	A	A	G	G	G	G	G	A	G	A	A
181	Cream	Mulatinho-VP-102	3	3	15.3333	16		A	G	G	G	A	A	G	G	A	G	G	A	G	G	G	G	A	A	A	A	A	G	A	A	A	A	G	G	G	A	A	A	A	G	G	G	G	G	A	G	A	A
182	Pinto Beans	Pinto-114	1.66667	3	9.33333	16		A	G	G	G	A	A	G	A	G	G	A	G	G	A	A	A	G	A	G	A	G	A	G	G	G	G	A	A	G	A	A	G	G	A	A	A	A	A	G	A	G	G
184	Rose	Rosinha-G2	2.33333	3	10.6667	16		G	A	A	A	A	A	G	G	A	G	G	A	G	G	G	G	A	A	A	A	G	G	A	A	A	A	G	G	G	A	A	A	A	G	G	G	G	G	A	G	A	A
185	Light Pink	Rubi	1	2.33333	8	12		G	G	G	G	G	A	G	G	A	G	G	A	G	G	G	G	A	A	A	A	G	G	A	A	A	A	G	G	G	A	A	A	A	G	G	G	G	G	A	G	A	A
186	Cream	SEA-5	1	1.66667	8	10.6667		A	G	G	G	G	A	G	A	G	G	A	G	G	A	A	A	G	A	G	A	G	A	G	G	G	G	A	A	G	A	A	G	G	A	A	A	A	A	G	A	G	G
187	Brown	Serro-Azul-Fosco	2.14538	3	9.49592	17.3333		G	G	G	G	A	A	G	G	A	G	G	A	G	G	G	G	A	A	A	A	G	G	A	A	A	A	G	G	G	A	A	A	A	G	G	G	G	G	A	G	A	A
188	Red	Ser-16	2.33333	3	17.3333	12		A	G	G	G	G	A	G	A	G	G	A	G	A	A	A	A	G	A	G	A	G	A	G	G	G	G	G	A	G	G	A	G	A	G	G	G	G	G	A	G	A	A
189	Cream	Tupi	7.66667	2.33333	26.6667	10.6667		G	A	A	A	A	A	G	G	A	G	G	A	G	G	G	G	A	A	A	A	G	G	A	A	A	A	G	G	G	A	A	A	A	G	G	G	G	G	A	G	A	A
192	Mottled	W.MEX	1	3	8	14.6667		G	G	A	G	A	G	G	G	A	G	G	G	G	A	A	G	A	G	G	A	G	A	A	G	G	A	G	G	A	G	G	G	A	G	G	A	G	G	G	G	A	G
193	Cream	2227-Mulato-Branco	6	2.33333	20	12.6667		A	G	G	G	A	A	G	G	A	G	G	A	G	G	G	G	A	A	A	A	A	G	A	A	A	A	G	G	G	A	A	A	A	G	G	G	G	G	A	G	A	A
194	Mulatinho	82-PVBZ-1783	1	1.66667	8	9.33333		A	G	G	G	G	A	G	A	G	G	A	G	G	A	A	A	G	A	G	A	G	A	G	G	G	G	A	A	G	A	A	G	G	A	A	A	A	A	G	A	G	G
197	White	IAPAR-16	4	4.33333	18.6667	16.6667		A	G	G	A	A	A	G	G	A	G	G	A	G	G	G	G	A	A	A	A	G	G	A	A	A	A	G	G	G	A	A	A	A	G	G	G	G	G	A	G	A	A
199	White	Plant Type	5.22814	3	23.9578	14		G	G	G	G	A	A	G	G	A	G	G	A	G	G	G	G	A	A	A	A	G	G	A	A	A	A	G	G	G	A	A	A	A	G	G	G	G	G	A	G	A	A
200	White	Sanilac	6.14538	2.33333	27.4959	14.6667		A	G	G	G	A	A	G	G	A	G	A	G	A	A	A	G	A	A	G	A	G	A	G	G	G	G	A	A	G	A	A	G	G	A	A	A	A	A	G	A	G	G
202	Brown	CHC011752	5.22814	2.33333	24.9578	14		A	G	G	G	A	A	G	G	A	G	G	A	G	G	G	G	A	A	R	A	A	G	A	R	A	R	G	G	G	A	G	A	A	G	G	G	G	G	A	G	A	A
207	White	PAN-72-1	4.33333	1	18	8		A	G	G	G	A	A	G	G	A	G	G	A	G	G	G	G	A	A	A	A	A	G	A	A	A	A	G	G	G	A	A	A	A	G	G	G	G	G	A	G	A	A
210	Light Pink	MEXICO-54	3.66667	1	16	8		A	G	A	A	G	G	G	A	A	G	A	G	A	A	A	A	G	A	G	A	G	A	G	G	G	G	G	G	A	A	A	G	G	A	A	A	A	A	G	A	G	A
211	Cream	BAT-332	1.66667	1	8.66667	8		G	G	G	G	A	A	G	G	A	G	G	A	G	G	G	G	A	A	A	A	A	G	A	A	A	A	G	G	G	A	A	A	A	G	G	G	G	G	A	G	A	A
212	White	Michelite	2.14538	2.33333	14.4959	10.6667		A	G	G	G	A	A	G	G	A	G	A	G	A	A	A	G	A	A	G	A	G	A	G	G	G	G	A	A	G	A	A	G	G	A	A	A	A	A	G	A	G	G
214	Cream	CHC011753	2.33333	2.33333	10	10.6667		G	A	A	A	A	A	G	G	A	G	G	A	G	G	G	G	A	A	A	G	A	G	A	A	A	A	G	G	G	A	A	A	A	G	G	G	G	G	A	G	A	A
215	Black	Cornel-49242	7.33333	2.33333	31.3333	10.6667		A	G	G	G	A	G	G	G	A	G	A	G	A	A	A	A	G	A	A	G	G	A	G	G	A	A	G	G	A	A	A	A	A	G	G	G	G	G	A	G	A	A
216	White	GHL89714	4.33333	1	20	8		A	A	G	G	G	A	G	G	A	G	A	G	A	A	A	A	G	A	G	A	G	A	G	G	G	G	G	G	A	A	A	G	G	A	A	A	A	A	G	A	G	G
219	Cream	PI207262	1	3	8	12		A	G	G	G	G	A	G	G	G	G	A	G	A	A	A	A	G	A	G	A	G	A	G	G	G	G	G	A	G	A	A	G	G	A	A	A	A	A	G	G	A	A
220	Mottled	TO	1	3.66667	8	17.3333		A	G	A	A	G	A	G	A	G	G	A	G	G	A	A	A	G	A	G	A	G	A	G	G	G	G	A	A	G	A	A	G	G	A	A	A	A	A	G	A	G	G
221	Black	GHL89718	4.33333	3	14	14.6667		R	R	R	R	G	R	G	G	R	A	A	G	G	G	A	G	G	G	G	A	G	A	G	A	G	G	A	G	G	A	A	A	A	A	G	A	G	A	G	G	A	G
222	Red	AB-136	1.66667	2.33333	10	10.6667		A	G	G	G	A	A	G	A	G	G	G	A	G	G	G	G	A	A	A	G	G	G	A	A	A	A	G	G	G	A	A	A	A	G	G	G	G	G	A	G	A	A
224	Black	A211	5.45	5.67	20	16		G	G	G	G	A	A	G	G	A	G	G	A	G	G	G	G	A	A	A	A	A	G	A	A	A	A	G	G	G	A	A	A	A	G	G	G	G	G	A	G	A	A
225	Mottled	Riz30	1	4.33333	8	12		G	G	G	G	A	G	G	G	A	G	G	A	G	G	G	G	A	A	A	A	A	G	A	A	A	A	G	G	G	A	A	A	A	G	G	G	G	G	A	G	A	A
226	Cream	BAT-447	1.66667	1	12	8		G	G	G	G	A	A	G	G	A	G	G	A	G	G	G	G	A	A	A	A	A	G	A	A	A	A	G	G	A	A	A	A	A	G	G	G	G	G	A	G	A	A
229	Cream	IPA6	1	3.66667	8	9.33333		R	R	G	G	A	A	G	G	A	G	G	A	G	G	G	G	A	A	A	A	R	G	A	R	A	R	R	R	R	R	R	R	A	R	G	R	R	G	R	G	A	R
230	Cream	IPA1	2.33333	1.66667	11.3333	10.6667		A	A	G	G	A	A	G	G	A	G	G	A	G	G	G	G	A	A	A	A	G	G	A	A	A	A	G	G	G	A	A	A	A	G	G	G	G	G	A	G	A	A
231	Black	Preto-Uberabinha	7	5	45.3333	5		R	G	G	G	R	G	G	G	A	G	G	A	G	G	G	G	A	A	A	R	R	G	A	A	A	A	G	G	R	A	A	A	A	G	G	G	G	G	A	G	A	A
234	Mottled	Mortino	5.66667	5	18.6667	8		G	G	G	G	A	G	G	G	A	G	G	A	G	G	G	G	A	A	A	A	A	G	A	A	A	A	G	G	G	A	A	A	A	G	G	G	G	G	A	G	A	A
235	Cream	HFS-465-63-1	4.33333	5	14.6667	15.3333		A	G	G	G	A	A	G	G	A	G	G	A	G	G	G	G	A	A	G	A	A	G	A	A	A	A	G	G	G	A	A	A	A	G	G	G	G	G	A	G	A	A
239	Black	ARC-1	1	3.66667	8	16.6667		G	G	G	G	A	A	G	G	A	G	G	A	G	G	G	G	A	A	A	A	A	G	A	A	A	A	G	G	G	A	A	A	A	G	G	G	G	G	A	G	A	A
240	Black	ARC-2	2.33333	3	14	14		G	G	G	G	A	A	G	G	A	G	G	A	G	G	G	G	A	A	A	A	A	G	A	A	A	A	G	G	G	A	A	A	A	G	G	G	G	G	A	G	A	A
241	Black	ARC-3	5	2.33333	26	12		G	R	G	G	R	G	G	G	A	G	R	R	R	R	R	R	R	A	A	A	A	G	A	A	A	A	G	G	G	A	A	A	A	G	G	G	G	G	A	G	A	A
242	Black	ARC-4	1	7.66667	8	26.6667		G	G	G	G	A	A	G	G	A	G	G	A	G	G	G	G	A	A	A	A	A	G	A	A	A	A	G	G	G	A	A	A	A	G	G	G	G	G	A	G	A	A
243	Black	Caete	2.33333	7	10.6667	26		A	G	G	G	A	G	G	G	A	G	G	A	G	G	G	G	A	A	A	A	A	G	A	A	A	A	G	G	A	A	A	A	A	G	G	G	G	G	A	G	A	A
246	Black	DOR-390	5	3.66667	20.6667	17.3333		A	G	G	G	G	G	G	G	A	G	G	A	G	G	G	G	A	A	A	A	A	G	A	A	A	A	G	G	G	A	A	A	A	G	G	G	G	G	A	G	A	A
247	Black	E20-2-1	3.66667	2.33333	23.3333	10.6667		A	G	G	G	A	A	G	A	G	G	G	A	G	G	G	G	A	A	A	G	G	G	A	A	A	A	G	G	G	A	A	A	A	G	G	G	G	G	A	G	A	A
248	Black	FT-TARUMA	4.33333	1.66667	22.6667	10.6667		G	G	G	G	A	A	G	G	A	G	G	A	G	G	G	G	A	A	A	A	A	G	A	A	A	A	G	G	A	A	A	A	A	G	G	G	G	G	A	G	A	A
250	Black	Guatemala-479	4.33333	3	13.3333	15.3333		G	G	G	G	A	G	G	G	A	G	G	A	G	G	G	G	A	A	A	G	G	G	A	A	A	A	G	G	G	A	A	A	A	G	G	G	G	G	A	G	A	A
251	Black	Gen05P3-1-6-1	2.33333	3.66667	10	14.6667		G	G	G	G	A	A	G	G	A	G	G	A	G	G	G	G	A	A	A	G	G	G	A	A	A	A	G	G	G	A	A	A	A	G	G	G	G	G	A	G	A	A
252	Black	Gen05P5-4-8-2	1	3	8	15.3333		A	G	G	G	A	A	G	G	A	G	G	A	G	G	G	G	A	A	A	A	A	G	A	A	A	A	G	G	A	A	A	A	A	G	G	G	G	G	A	G	A	A
256	Black	Gen05Pr11-3-5-1	3.66667	3	20	13.3333		G	G	G	G	A	A	G	G	A	G	G	A	G	G	G	G	A	A	A	G	G	G	A	A	A	A	G	G	G	A	A	A	A	G	G	G	G	G	A	G	A	A
257	Black	Gen05Pr11-6-5-1	2.33333	2.33333	15.3333	14		A	G	G	G	A	A	G	A	G	G	G	A	G	G	G	G	A	A	A	A	R	G	A	A	A	A	G	G	G	A	A	A	A	G	G	G	G	G	A	G	A	A
258	Black	Gen05PR13-1-8-1-2	2.22814	2.33333	14.9578	12		G	G	G	G	A	A	G	A	G	G	G	A	G	G	G	G	A	A	A	A	G	G	A	A	A	A	G	G	G	A	A	A	A	G	G	G	G	G	A	G	A	A
263	Black	IAC-UNA	8	1	36	8		G	G	G	G	A	A	G	G	A	G	G	A	G	G	G	G	A	A	A	A	G	G	A	A	A	A	G	G	G	A	A	A	A	G	G	G	G	G	A	G	A	A
264	Black	IAC Veloz	7.22814	3	30.9578	16		G	G	G	G	A	G	G	G	A	G	G	A	G	G	G	G	A	A	A	A	G	G	A	A	A	A	G	G	G	A	A	A	A	G	G	G	G	G	A	G	A	A
265	Black	IAPAR-Uirapuru	7	3	24.6667	17.3333		A	G	G	G	A	A	G	G	A	G	G	A	G	G	G	G	A	A	A	A	G	G	A	A	A	A	G	G	G	A	A	A	A	G	G	G	G	G	A	G	A	A
269	Black	LEG50600	1.22814	1.66667	8.9578	9.33333		G	G	G	G	A	G	G	G	A	G	G	A	G	G	G	G	A	A	A	A	G	G	A	A	A	A	G	G	G	A	A	A	A	G	G	G	G	G	A	G	A	A
271	Black	OitoeNove	2.33333	3.66667	14.6667	16.6667		G	A	G	G	G	G	G	G	A	G	A	G	A	A	A	A	G	A	G	A	G	A	G	G	A	A	G	G	A	A	A	R	R	R	R	R	R	R	R	R	R	R
272	Black	PI310724	4.33333	3.66667	14.6667	14.6667		G	G	G	G	A	A	G	G	A	G	G	A	G	G	G	G	A	A	A	A	A	G	A	A	A	A	G	G	G	A	A	A	A	G	G	G	G	G	A	G	A	A
274	Black	Porrillo-Sintetico	4.33333	4.33333	26	15.3333		G	G	G	G	A	A	G	G	A	G	G	A	G	G	G	G	A	A	A	A	A	G	A	A	A	A	G	G	G	A	A	A	A	G	G	G	G	G	A	G	A	A
275	Black	Puebla-152CIAT	5.66667	3	30.6667	12		G	G	G	G	G	A	G	G	A	G	G	A	G	G	G	G	A	A	A	A	A	G	A	A	A	A	G	G	G	A	A	A	A	G	G	G	G	G	A	G	A	A
276	Black	Preto 208	5	3	21.3333	16.6667		G	G	G	G	A	A	G	G	A	G	G	A	G	G	G	G	A	A	A	A	A	G	A	A	A	A	G	G	G	A	A	A	A	G	G	G	G	G	A	G	A	A
277	Black	Preto-184	7	4	48.6667	18		G	G	G	G	A	A	G	A	G	G	G	A	G	G	G	G	A	A	A	G	G	G	A	A	A	A	G	G	G	A	A	A	A	G	G	G	G	G	A	G	A	A
278	Black	RAI-76	3.66667	2.33333	17.3333	12.6667		G	G	G	G	A	A	G	G	A	G	G	A	G	G	G	G	A	A	A	A	A	G	A	A	A	A	G	G	A	A	A	A	A	G	G	G	G	G	A	G	A	A
Legend:
Resistant Control1
Susceptible Control2
[truncated: 1,959 more columns]
